# Supplementary material for: r-2,c-6-Bis(4-methoxy­phen­yl)-c-3,t-3-dimethyl­piperidin-4-one
Source: Acta Crystallogr Sect E Struct Rep Online. 2008 Nov 13;64(Pt 12):o2328. doi: 10.1107/S1600536808036830 (PMC2959826; doi:10.1107/S1600536808036830)
Supplement: Supplementary file 1 [file e-64-o2328-sup1.cif]

##############################################################################
###                                                                        ###
###        Electronic paper (Acta Crystallographica Section E)             ###
###                                                                        ###
##############################################################################
#                                                                            #
# This CIF contains the data in a paper accepted for publication in Acta     #
# Crystallographica Section E. It conforms to the requirements of Notes      #
# for Authors for Section E, and has been peer reviewed under the auspices   #
# of the IUCr Commission on Journals.                                        #
#                                                                            #
# Full details of the Crystallographic Information File format               #
# are given in the paper "The Crystallographic Information File (CIF):       #
# a New Standard Archive File for Crystallography" by S. R. Hall, F. H.      #
# Allen and I. D. Brown [Acta Cryst. (1991), A47, 655-685].                  #
#                                                                            #
# The current version of the core CIF dictionary is obtainable from          #
# ftp://ftp.iucr.org/pub/cif_core.dic. The current version number is 2.4.    #
#                                                                            #
# Software is freely available for graphical display of the structure(s) in  #
# this CIF.  For information consult the CIF home page http://www.iucr.org/  #
# cif/home.html                                                              #
#                                                                            #
# This file may be used for bona fide research purposes within the           #
# scientific community so long as proper attribution is given to the journal # 
# article from which it was obtained.                                        #
#                                                                            #
##############################################################################
                                             
data_global
_audit_creation_method     'PLATON <TABLE ACC> option'
_journal_date_recd_electronic     2008-11-04
_journal_date_accepted     2008-11-08
_journal_name_full     'Acta Crystallographica, Section E'
_journal_year     2008
_journal_volume     64
_journal_issue     12
_journal_page_first     o2328
_journal_page_last     o2328
_journal_paper_category     QO
_journal_coeditor_code     WN2288
_publ_contact_author_name
;
A. Thiruvalluvar
;
_publ_contact_author_address
;
PG Research Department of Physics,
Rajah Serfoji Government College(Autonomous),
Thanjavur - 613 005,
Tamilnadu,
India.
;
_publ_contact_author_email     athiru@vsnl.net
_publ_contact_author_fax     'none'
_publ_contact_author_phone     '+91 4362 255490'
_publ_section_title
;\
<i>r</i>-2,<i>c</i>-6-Bis(4-methoxyphenyl)-<i>c</i>-3,<i>t</i>-3-\
dimethylpiperidin-4-one
;
loop_
    _publ_author_name
    _publ_author_footnote
    _publ_author_address
    'S. Ponnuswamy'
;
?
;
;
Department of Chemistry,
Government Arts College (Autonomous)
Coimbatore 641 018,
Tamilnadu,
India
;
    'V. Mohanraj'
;
?
;
;
Department of Chemistry,
Government Arts College (Autonomous)
Coimbatore 641 018,
Tamilnadu,
India
;
    'P. Gayathri'
;
?
;
;
PG Research Department of Physics,
Rajah Serfoji Government College (Autonomous),
Thanjavur 613 005,
Tamilnadu,
India
;
    'A. Thiruvalluvar'
;
?
;
;
PG Research Department of Physics,
Rajah Serfoji Government College (Autonomous),
Thanjavur 613 005,
Tamilnadu,
India
;
    'R. J. Butcher'
;
?
;
;
Department of Chemistry,
Howard University,
525 College Street NW,
Washington, DC 20059,
USA
;
data_I
_chemical_name_systematic
;
r-2,c-6-Bis(4-methoxyphenyl)-c-3,t-3-dimethylpiperidin-4-one
;
_chemical_name_common     piperidin-4-one
_chemical_formula_moiety     'C21 H25 N O3'
_chemical_formula_sum     'C21 H25 N O3'
_chemical_formula_structural     'C21 H25 N O3'
_chemical_formula_iupac     'C21 H25 N O3'
_chemical_formula_weight     339.42
_chemical_melting_point     344.0(10)
_symmetry_cell_setting     Monoclinic
_symmetry_space_group_name_H-M     'P 21/c'
_symmetry_space_group_name_Hall     '-P 2ybc'
loop_
    _symmetry_equiv_pos_site_id
    _symmetry_equiv_pos_as_xyz
    1 x,y,z
    2 -x,1/2+y,1/2-z
    3 -x,-y,-z
    4 x,1/2-y,1/2+z
_cell_length_a     5.9772(2)
_cell_length_b     23.0858(8)
_cell_length_c     26.7611(8)
_cell_angle_alpha     90
_cell_angle_beta     93.543(3)
_cell_angle_gamma     90
_cell_volume     3685.7(2)
_cell_formula_units_Z     8
_cell_measurement_reflns_used     4399
_cell_measurement_theta_min     4.5762
_cell_measurement_theta_max     32.4916
_cell_measurement_temperature     200(2)
_cell_special_details
;
;
_exptl_crystal_description     'rectangular prism'
_exptl_crystal_colour     'colourless'
_exptl_crystal_size_max     0.47
_exptl_crystal_size_mid     0.39
_exptl_crystal_size_min     0.21
_exptl_crystal_size_rad     ?
_exptl_crystal_density_diffrn     1.223
_exptl_crystal_density_meas     ?
_exptl_crystal_density_method     'Not Measured'
_exptl_crystal_F_000     1456
_exptl_absorpt_coefficient_mu     0.081
_exptl_absorpt_correction_type     multi-scan
_exptl_absorpt_process_details     '(CrysAlis RED; Oxford Diffraction, 2008)'
_exptl_absorpt_correction_T_min     0.86636
_exptl_absorpt_correction_T_max     1.00000
_exptl_special_details
;
;
_diffrn_ambient_temperature     200(2)
_diffrn_radiation_type     MoK\a
_diffrn_radiation_wavelength     0.71073
_diffrn_radiation_source     'fine-focus sealed tube'
_diffrn_radiation_monochromator     graphite
_diffrn_measurement_device_type     'Oxford Diffraction R Gemini'
_diffrn_measurement_method     '\f and \w'
_diffrn_detector_area_resol_mean     10.5081
_diffrn_reflns_number     31849
_diffrn_reflns_av_R_equivalents     0.0873
_diffrn_reflns_av_sigmaI/netI     0.3267
_diffrn_reflns_theta_min     4.58
_diffrn_reflns_theta_max     32.55
_diffrn_reflns_theta_full     25.00
_diffrn_measured_fraction_theta_max     0.904
_diffrn_measured_fraction_theta_full     0.989
_diffrn_reflns_limit_h_min     -8
_diffrn_reflns_limit_h_max     8
_diffrn_reflns_limit_k_min     -34
_diffrn_reflns_limit_k_max     34
_diffrn_reflns_limit_l_min     -40
_diffrn_reflns_limit_l_max     36
_diffrn_standards_number     0
_diffrn_standards_interval_count     0
_diffrn_standards_interval_time     0
_diffrn_standards_decay_%     0
_refine_special_details
;
Refinement of <i>F</i>^2^ against ALL reflections. The weighted <i>R</i>-factor
<i>wR</i> and goodness of fit <i>S</i> are based on <i>F</i>^2^, conventional
<i>R</i>-factors <i>R</i> are based on <i>F</i>, with <i>F</i> set to zero for
negative <i>F</i>^2^. The threshold expression of <i>F</i>^2^ >
2\s(<i>F</i>^2^) is used only for calculating <i>R</i>-factors(gt) <i>etc</i>.
and is not relevant to the choice of reflections for refinement.
<i>R</i>-factors based on <i>F</i>^2^ are statistically about twice as large
as those based on <i>F</i>, and <i>R</i>- factors based on ALL data will be
even larger.
;
_reflns_number_total     12080
_reflns_number_gt     3437
_reflns_threshold_expression     I>2\s(I)
_refine_ls_structure_factor_coef     Fsqd
_refine_ls_matrix_type     full
_refine_ls_R_factor_all     0.2175
_refine_ls_R_factor_gt     0.0445
_refine_ls_wR_factor_gt     0.0744
_refine_ls_wR_factor_ref     0.0996
_refine_ls_goodness_of_fit_ref     0.739
_refine_ls_restrained_S_all     0.739
_refine_ls_number_reflns     12080
_refine_ls_number_parameters     459
_refine_ls_number_restraints     0
_refine_ls_hydrogen_treatment     mixed
_refine_ls_weighting_scheme     calc
_refine_ls_weighting_details
                 'calc w=1/[\s^2^(Fo^2^)+(0.0352P)^2^] where P=(Fo^2^+2Fc^2^)/3'
_atom_sites_solution_hydrogens     geom
_atom_sites_solution_primary     direct
_atom_sites_solution_secondary     difmap
_refine_ls_shift/su_max     0.001
_refine_ls_shift/su_max_lt     0.001
_refine_ls_shift/su_mean     0.000
_refine_diff_density_max     0.186
_refine_diff_density_min     -0.187
_refine_ls_extinction_method     none
_refine_ls_extinction_coef     ?
loop_
    _atom_type_symbol
    _atom_type_description
    _atom_type_scat_dispersion_real
    _atom_type_scat_dispersion_imag
    _atom_type_scat_source
    O O 0.0106 0.0060 'International Tables Vol C Tables 4.2.6.8 and 6.1.1.4'
    N N 0.0061 0.0033 'International Tables Vol C Tables 4.2.6.8 and 6.1.1.4'
    H H 0.0000 0.0000 'International Tables Vol C Tables 4.2.6.8 and 6.1.1.4'
    C C 0.0033 0.0016 'International Tables Vol C Tables 4.2.6.8 and 6.1.1.4'
_computing_data_collection     'CrysAlis CCD (Oxford Diffraction, 2008)'
_computing_cell_refinement     'CrysAlis RED (Oxford Diffraction, 2008)'
_computing_data_reduction     'CrysAlis RED (Oxford Diffraction, 2008)'
_computing_structure_solution     'SHELXS97 (Sheldrick, 2008)'
_computing_structure_refinement     'SHELXL97 (Sheldrick, 2008)'
_computing_molecular_graphics     'ORTEP-3 (Farrugia, 1997)'
_computing_publication_material     'PLATON (Spek, 2003)'
loop_
    _atom_site_type_symbol
    _atom_site_label
    _atom_site_fract_x
    _atom_site_fract_y
    _atom_site_fract_z
    _atom_site_U_iso_or_equiv
    _atom_site_thermal_displace_type
    _atom_site_calc_flag
    _atom_site_refinement_flags
    _atom_site_occupancy
    O O2A 0.34797(17) 0.45889(5) 0.11995(4) 0.0454(4) Uani d . 1.000
    O O4A 0.99167(18) 0.16935(5) -0.03347(4) 0.0541(5) Uani d . 1.000
    O O6A 1.13775(19) 0.04235(5) 0.27582(4) 0.0563(5) Uani d . 1.000
    N N1A 0.8561(2) 0.21976(6) 0.10498(5) 0.0343(5) Uani d . 1.000
    C C2A 0.8410(2) 0.26156(7) 0.06365(5) 0.0331(5) Uani d . 1.000
    C C3A 0.7590(2) 0.23032(7) 0.01421(5) 0.0364(6) Uani d . 1.000
    C C4A 0.9137(3) 0.17926(8) 0.00670(6) 0.0410(6) Uani d . 1.000
    C C5A 0.9674(3) 0.14121(7) 0.05153(6) 0.0449(6) Uani d . 1.000
    C C6A 1.0314(3) 0.17631(7) 0.09858(6) 0.0355(6) Uani d . 1.000
    C C12A 0.1806(3) 0.45333(8) 0.15555(6) 0.0533(7) Uani d . 1.000
    C C16A 1.3376(3) 0.04489(9) 0.30714(7) 0.0666(8) Uani d . 1.000
    C C21A 0.7009(2) 0.31252(7) 0.07778(5) 0.0313(6) Uani d . 1.000
    C C22A 0.5117(3) 0.30645(7) 0.10449(5) 0.0358(6) Uani d . 1.000
    C C23A 0.3878(2) 0.35387(7) 0.11913(5) 0.0348(6) Uani d . 1.000
    C C24A 0.4556(3) 0.40885(7) 0.10728(5) 0.0343(6) Uani d . 1.000
    C C25A 0.6440(3) 0.41628(8) 0.08030(6) 0.0407(6) Uani d . 1.000
    C C26A 0.7644(3) 0.36880(7) 0.06602(5) 0.0376(6) Uani d . 1.000
    C C31A 0.5213(3) 0.20584(8) 0.01718(6) 0.0537(7) Uani d . 1.000
    C C32A 0.7646(3) 0.27174(8) -0.02963(6) 0.0553(7) Uani d . 1.000
    C C61A 1.0661(3) 0.14007(7) 0.14514(6) 0.0366(6) Uani d . 1.000
    C C62A 1.2642(3) 0.14233(7) 0.17425(6) 0.0400(6) Uani d . 1.000
    C C63A 1.2967(3) 0.11037(7) 0.21842(6) 0.0442(6) Uani d . 1.000
    C C64A 1.1263(3) 0.07565(7) 0.23337(6) 0.0434(6) Uani d . 1.000
    C C65A 0.9261(3) 0.07281(8) 0.20450(7) 0.0471(7) Uani d . 1.000
    C C66A 0.8967(3) 0.10444(8) 0.16116(6) 0.0443(7) Uani d . 1.000
    O O2B 0.3867(2) 0.50938(5) 0.43235(4) 0.0595(5) Uani d . 1.000
    O O4B 0.98221(18) 0.30041(5) 0.19962(4) 0.0512(5) Uani d . 1.000
    O O6B 1.06971(18) 0.05432(5) 0.45240(4) 0.0526(4) Uani d . 1.000
    N N1B 0.8531(2) 0.28789(6) 0.34345(5) 0.0341(5) Uani d . 1.000
    C C2B 0.8492(2) 0.34464(7) 0.31903(5) 0.0326(5) Uani d . 1.000
    C C3B 0.7574(2) 0.33823(7) 0.26337(5) 0.0358(6) Uani d . 1.000
    C C4B 0.8988(3) 0.29235(8) 0.23961(6) 0.0398(6) Uani d . 1.000
    C C5B 0.9335(3) 0.23664(8) 0.26753(6) 0.0480(7) Uani d . 1.000
    C C6B 1.0127(3) 0.24800(7) 0.32211(6) 0.0373(6) Uani d . 1.000
    C C12B 0.2267(3) 0.49004(9) 0.46597(7) 0.0654(8) Uani d . 1.000
    C C16B 1.2452(3) 0.05251(9) 0.49107(6) 0.0583(7) Uani d . 1.000
    C C21B 0.7197(2) 0.38739(7) 0.34875(5) 0.0341(5) Uani d . 1.000
    C C22B 0.5352(3) 0.37097(7) 0.37446(6) 0.0395(6) Uani d . 1.000
    C C23B 0.4186(3) 0.40994(8) 0.40256(6) 0.0428(6) Uani d . 1.000
    C C24B 0.4860(3) 0.46684(8) 0.40507(6) 0.0454(7) Uani d . 1.000
    C C25B 0.6680(3) 0.48488(8) 0.37891(6) 0.0516(7) Uani d . 1.000
    C C26B 0.7830(3) 0.44501(8) 0.35184(6) 0.0447(6) Uani d . 1.000
    C C31B 0.5139(3) 0.31671(8) 0.25968(6) 0.0513(7) Uani d . 1.000
    C C32B 0.7731(3) 0.39571(8) 0.23597(6) 0.0513(7) Uani d . 1.000
    C C61B 1.0357(3) 0.19431(7) 0.35393(6) 0.0351(6) Uani d . 1.000
    C C62B 1.2267(3) 0.18511(7) 0.38464(6) 0.0436(6) Uani d . 1.000
    C C63B 1.2468(3) 0.13897(8) 0.41753(6) 0.0467(7) Uani d . 1.000
    C C64B 1.0700(3) 0.10078(7) 0.42025(6) 0.0399(6) Uani d . 1.000
    C C65B 0.8794(3) 0.10823(7) 0.38913(6) 0.0398(6) Uani d . 1.000
    C C66B 0.8624(3) 0.15445(7) 0.35672(6) 0.0394(6) Uani d . 1.000
    H H1A 0.893(2) 0.2402(7) 0.1339(6) 0.051(5) Uiso d . 1.000
    H H2A 0.99594 0.27622 0.05916 0.0398 Uiso calc R 1.000
    H H6A 1.17461 0.19717 0.09323 0.0426 Uiso calc R 1.000
    H H12A 0.11441 0.49137 0.16147 0.0799 Uiso calc R 1.000
    H H12B 0.06341 0.42668 0.14251 0.0799 Uiso calc R 1.000
    H H12C 0.24914 0.43812 0.18708 0.0799 Uiso calc R 1.000
    H H16A 1.32401 0.01930 0.33602 0.0998 Uiso calc R 1.000
    H H16B 1.46443 0.03237 0.28827 0.0998 Uiso calc R 1.000
    H H16C 1.36262 0.08474 0.31880 0.0998 Uiso calc R 1.000
    H H22A 0.46465 0.26865 0.11316 0.0429 Uiso calc R 1.000
    H H23A 0.25745 0.34831 0.13715 0.0417 Uiso calc R 1.000
    H H25A 0.69029 0.45415 0.07164 0.0488 Uiso calc R 1.000
    H H26A 0.89383 0.37454 0.04772 0.0451 Uiso calc R 1.000
    H H31A 0.51819 0.17917 0.04562 0.0806 Uiso calc R 1.000
    H H31B 0.41603 0.23770 0.02166 0.0806 Uiso calc R 1.000
    H H31C 0.47798 0.18504 -0.01385 0.0806 Uiso calc R 1.000
    H H32A 0.66412 0.30445 -0.02444 0.0829 Uiso calc R 1.000
    H H32B 0.91775 0.28607 -0.03224 0.0829 Uiso calc R 1.000
    H H32C 0.71546 0.25149 -0.06057 0.0829 Uiso calc R 1.000
    H H51A 0.83532 0.11688 0.05758 0.0539 Uiso calc R 1.000
    H H52A 1.09280 0.11509 0.04439 0.0539 Uiso calc R 1.000
    H H62A 1.38203 0.16632 0.16399 0.0480 Uiso calc R 1.000
    H H63A 1.43481 0.11261 0.23789 0.0530 Uiso calc R 1.000
    H H65A 0.80829 0.04879 0.21477 0.0565 Uiso calc R 1.000
    H H66A 0.75844 0.10198 0.14176 0.0532 Uiso calc R 1.000
    H H1B 0.896(2) 0.2920(7) 0.3749(6) 0.043(5) Uiso d . 1.000
    H H2B 1.00732 0.35876 0.31891 0.0391 Uiso calc R 1.000
    H H6B 1.16216 0.26753 0.32261 0.0448 Uiso calc R 1.000
    H H12D 0.16706 0.52341 0.48346 0.0981 Uiso calc R 1.000
    H H12E 0.10386 0.47004 0.44712 0.0981 Uiso calc R 1.000
    H H12F 0.29901 0.46335 0.49044 0.0981 Uiso calc R 1.000
    H H16D 1.22896 0.01764 0.51142 0.0874 Uiso calc R 1.000
    H H16E 1.39058 0.05170 0.47604 0.0874 Uiso calc R 1.000
    H H16F 1.23651 0.08693 0.51229 0.0874 Uiso calc R 1.000
    H H22B 0.48725 0.33175 0.37277 0.0475 Uiso calc R 1.000
    H H23B 0.29334 0.39741 0.41990 0.0513 Uiso calc R 1.000
    H H25B 0.71265 0.52437 0.37970 0.0619 Uiso calc R 1.000
    H H26B 0.90925 0.45750 0.33482 0.0536 Uiso calc R 1.000
    H H31D 0.41757 0.34543 0.27466 0.0769 Uiso calc R 1.000
    H H31E 0.46438 0.31110 0.22441 0.0769 Uiso calc R 1.000
    H H31F 0.50427 0.27986 0.27760 0.0769 Uiso calc R 1.000
    H H32D 0.67997 0.42461 0.25166 0.0770 Uiso calc R 1.000
    H H32E 0.92932 0.40885 0.23775 0.0770 Uiso calc R 1.000
    H H32F 0.72019 0.39070 0.20084 0.0770 Uiso calc R 1.000
    H H51B 0.79127 0.21458 0.26633 0.0575 Uiso calc R 1.000
    H H52B 1.04663 0.21296 0.25133 0.0575 Uiso calc R 1.000
    H H62B 1.34833 0.21140 0.38311 0.0522 Uiso calc R 1.000
    H H63B 1.38066 0.13359 0.43803 0.0560 Uiso calc R 1.000
    H H65B 0.75950 0.08133 0.39011 0.0477 Uiso calc R 1.000
    H H66B 0.72948 0.15926 0.33579 0.0473 Uiso calc R 1.000
loop_
    _atom_site_aniso_label
    _atom_site_aniso_U_11
    _atom_site_aniso_U_22
    _atom_site_aniso_U_33
    _atom_site_aniso_U_12
    _atom_site_aniso_U_13
    _atom_site_aniso_U_23
    O2A 0.0505(7) 0.0399(8) 0.0464(7) 0.0074(6) 0.0077(6) -0.0011(6)
    O4A 0.0528(7) 0.0718(10) 0.0386(7) 0.0077(7) 0.0099(6) -0.0160(6)
    O6A 0.0631(8) 0.0521(9) 0.0540(8) 0.0058(7) 0.0063(7) 0.0173(7)
    N1A 0.0429(8) 0.0325(9) 0.0280(8) 0.0028(7) 0.0057(7) -0.0020(7)
    C2A 0.0319(9) 0.0377(10) 0.0301(9) -0.0046(8) 0.0042(7) 0.0011(8)
    C3A 0.0341(9) 0.0478(11) 0.0274(9) 0.0013(9) 0.0036(7) -0.0045(8)
    C4A 0.0359(10) 0.0518(12) 0.0357(10) -0.0056(9) 0.0052(8) -0.0149(9)
    C5A 0.0512(10) 0.0410(11) 0.0435(11) 0.0023(9) 0.0108(8) -0.0082(9)
    C6A 0.0366(9) 0.0319(10) 0.0390(10) 0.0018(8) 0.0096(7) -0.0007(8)
    C12A 0.0455(10) 0.0593(13) 0.0559(12) 0.0027(10) 0.0099(9) -0.0118(10)
    C16A 0.0769(14) 0.0720(16) 0.0493(12) 0.0099(12) -0.0078(11) 0.0159(11)
    C21A 0.0308(9) 0.0368(11) 0.0261(9) 0.0018(8) 0.0011(7) 0.0013(8)
    C22A 0.0413(10) 0.0337(10) 0.0328(9) -0.0060(9) 0.0052(8) -0.0007(8)
    C23A 0.0331(9) 0.0406(11) 0.0309(9) -0.0058(9) 0.0047(7) -0.0023(8)
    C24A 0.0365(9) 0.0348(11) 0.0311(9) 0.0047(9) -0.0027(7) -0.0003(8)
    C25A 0.0449(10) 0.0357(11) 0.0417(10) -0.0040(9) 0.0036(8) 0.0112(9)
    C26A 0.0365(9) 0.0417(12) 0.0351(10) -0.0006(9) 0.0073(7) 0.0057(9)
    C31A 0.0378(10) 0.0767(15) 0.0470(11) -0.0055(10) 0.0055(8) -0.0226(10)
    C32A 0.0658(12) 0.0645(14) 0.0359(11) 0.0176(10) 0.0057(9) 0.0023(10)
    C61A 0.0388(10) 0.0303(10) 0.0417(10) 0.0020(9) 0.0103(8) -0.0007(8)
    C62A 0.0391(10) 0.0324(10) 0.0494(11) -0.0008(9) 0.0093(9) -0.0017(9)
    C63A 0.0425(10) 0.0406(12) 0.0490(11) 0.0031(9) -0.0003(8) 0.0020(9)
    C64A 0.0510(11) 0.0357(11) 0.0443(11) 0.0078(10) 0.0098(9) 0.0054(9)
    C65A 0.0398(10) 0.0432(12) 0.0596(12) -0.0008(9) 0.0130(9) 0.0093(10)
    C66A 0.0378(10) 0.0432(12) 0.0520(12) 0.0002(9) 0.0032(8) 0.0066(10)
    O2B 0.0756(9) 0.0433(8) 0.0625(9) 0.0166(7) 0.0272(7) 0.0037(7)
    O4B 0.0599(8) 0.0637(9) 0.0308(7) -0.0078(7) 0.0104(6) -0.0002(6)
    O6B 0.0638(8) 0.0435(8) 0.0486(7) 0.0014(7) -0.0118(6) 0.0089(6)
    N1B 0.0410(8) 0.0355(9) 0.0258(8) 0.0039(7) 0.0033(7) 0.0037(7)
    C2B 0.0335(9) 0.0342(10) 0.0302(9) -0.0016(8) 0.0032(7) 0.0047(8)
    C3B 0.0356(9) 0.0414(11) 0.0308(9) -0.0024(8) 0.0045(7) 0.0079(8)
    C4B 0.0388(9) 0.0510(12) 0.0295(10) -0.0102(9) 0.0012(8) -0.0014(9)
    C5B 0.0592(11) 0.0495(13) 0.0361(10) 0.0016(10) 0.0106(8) -0.0046(9)
    C6B 0.0345(9) 0.0407(11) 0.0372(10) -0.0012(8) 0.0066(8) -0.0001(9)
    C12B 0.0748(13) 0.0640(14) 0.0608(13) 0.0176(12) 0.0316(11) 0.0027(11)
    C16B 0.0679(12) 0.0560(13) 0.0488(12) 0.0137(10) -0.0139(10) 0.0079(10)
    C21B 0.0351(9) 0.0332(10) 0.0341(9) -0.0019(8) 0.0042(7) 0.0053(8)
    C22B 0.0428(10) 0.0374(11) 0.0390(10) -0.0033(9) 0.0071(8) 0.0048(9)
    C23B 0.0429(10) 0.0467(12) 0.0401(10) 0.0002(10) 0.0129(8) 0.0087(9)
    C24B 0.0538(11) 0.0405(12) 0.0431(11) 0.0133(10) 0.0125(9) 0.0072(9)
    C25B 0.0663(12) 0.0361(11) 0.0538(12) -0.0023(10) 0.0157(10) 0.0033(10)
    C26B 0.0474(10) 0.0420(12) 0.0463(11) -0.0023(10) 0.0163(8) 0.0080(9)
    C31B 0.0437(10) 0.0721(14) 0.0381(10) -0.0084(10) 0.0017(8) 0.0035(9)
    C32B 0.0655(12) 0.0513(13) 0.0372(10) 0.0009(10) 0.0042(9) 0.0116(9)
    C61B 0.0342(9) 0.0343(10) 0.0374(10) 0.0049(9) 0.0064(8) -0.0009(8)
    C62B 0.0350(10) 0.0400(11) 0.0555(11) -0.0034(9) 0.0016(9) -0.0010(10)
    C63B 0.0400(10) 0.0417(12) 0.0568(12) 0.0061(10) -0.0089(9) 0.0019(10)
    C64B 0.0468(11) 0.0349(11) 0.0376(10) 0.0028(10) 0.0004(8) -0.0013(9)
    C65B 0.0380(10) 0.0391(11) 0.0420(10) -0.0048(9) 0.0003(8) -0.0010(9)
    C66B 0.0361(9) 0.0440(12) 0.0376(10) -0.0015(9) -0.0024(8) 0.0033(9)
_geom_special_details
;
Bond distances, angles <i>etc</i>. have been calculated using the rounded
fractional coordinates. All su's are estimated from the variances of the
(full) variance-covariance matrix. The cell e.s.d.'s are taken into account in
the estimation of distances, angles and torsion angles
;
loop_
    _geom_bond_atom_site_label_1
    _geom_bond_atom_site_label_2
    _geom_bond_site_symmetry_1
    _geom_bond_site_symmetry_2
    _geom_bond_distance
    _geom_bond_publ_flag
    O2A C12A . . 1.429(2) no
    O2A C24A . . 1.375(2) no
    O4A C4A . . 1.220(2) no
    O6A C16A . . 1.417(2) no
    O6A C64A . . 1.3699(19) no
    O2B C12B . . 1.425(2) no
    O2B C24B . . 1.380(2) no
    O4B C4B . . 1.223(2) no
    O6B C16B . . 1.428(2) no
    O6B C64B . . 1.375(2) no
    N1A C2A . . 1.466(2) no
    N1A C6A . . 1.468(2) no
    N1A H1A . . 0.922(16) no
    N1B C6B . . 1.467(2) no
    N1B C2B . . 1.464(2) no
    N1B H1B . . 0.870(16) no
    C2A C3A . . 1.559(2) no
    C2A C21A . . 1.506(2) no
    C3A C31A . . 1.536(2) no
    C3A C32A . . 1.516(2) no
    C3A C4A . . 1.519(2) no
    C4A C5A . . 1.505(2) no
    C5A C6A . . 1.526(2) no
    C6A C61A . . 1.505(2) no
    C21A C26A . . 1.395(2) no
    C21A C22A . . 1.382(2) no
    C22A C23A . . 1.392(2) no
    C23A C24A . . 1.375(2) no
    C24A C25A . . 1.385(2) no
    C25A C26A . . 1.378(2) no
    C61A C66A . . 1.393(2) no
    C61A C62A . . 1.378(2) no
    C62A C63A . . 1.397(2) no
    C63A C64A . . 1.375(2) no
    C64A C65A . . 1.385(3) no
    C65A C66A . . 1.373(3) no
    C2A H2A . . 1.0000 no
    C5A H51A . . 0.9900 no
    C5A H52A . . 0.9900 no
    C6A H6A . . 1.0000 no
    C12A H12A . . 0.9800 no
    C12A H12C . . 0.9800 no
    C12A H12B . . 0.9800 no
    C16A H16B . . 0.9800 no
    C16A H16A . . 0.9800 no
    C16A H16C . . 0.9800 no
    C22A H22A . . 0.9500 no
    C23A H23A . . 0.9500 no
    C25A H25A . . 0.9500 no
    C26A H26A . . 0.9500 no
    C31A H31C . . 0.9800 no
    C31A H31A . . 0.9800 no
    C31A H31B . . 0.9800 no
    C32A H32B . . 0.9800 no
    C32A H32C . . 0.9800 no
    C32A H32A . . 0.9800 no
    C62A H62A . . 0.9500 no
    C63A H63A . . 0.9500 no
    C65A H65A . . 0.9500 no
    C66A H66A . . 0.9500 no
    C2B C3B . . 1.5623(19) no
    C2B C21B . . 1.511(2) no
    C3B C31B . . 1.535(2) no
    C3B C32B . . 1.522(2) no
    C3B C4B . . 1.519(2) no
    C4B C5B . . 1.495(3) no
    C5B C6B . . 1.530(2) no
    C6B C61B . . 1.505(2) no
    C21B C22B . . 1.388(2) no
    C21B C26B . . 1.384(2) no
    C22B C23B . . 1.388(2) no
    C23B C24B . . 1.374(3) no
    C24B C25B . . 1.393(2) no
    C25B C26B . . 1.381(3) no
    C61B C66B . . 1.391(2) no
    C61B C62B . . 1.381(2) no
    C62B C63B . . 1.382(2) no
    C63B C64B . . 1.382(3) no
    C64B C65B . . 1.380(2) no
    C65B C66B . . 1.375(2) no
    C2B H2B . . 1.0000 no
    C5B H51B . . 0.9900 no
    C5B H52B . . 0.9900 no
    C6B H6B . . 1.0000 no
    C12B H12D . . 0.9800 no
    C12B H12E . . 0.9800 no
    C12B H12F . . 0.9800 no
    C16B H16D . . 0.9800 no
    C16B H16E . . 0.9800 no
    C16B H16F . . 0.9800 no
    C22B H22B . . 0.9500 no
    C23B H23B . . 0.9500 no
    C25B H25B . . 0.9500 no
    C26B H26B . . 0.9500 no
    C31B H31D . . 0.9800 no
    C31B H31E . . 0.9800 no
    C31B H31F . . 0.9800 no
    C32B H32D . . 0.9800 no
    C32B H32E . . 0.9800 no
    C32B H32F . . 0.9800 no
    C62B H62B . . 0.9500 no
    C63B H63B . . 0.9500 no
    C65B H65B . . 0.9500 no
    C66B H66B . . 0.9500 no
loop_
    _geom_contact_atom_site_label_1
    _geom_contact_atom_site_label_2
    _geom_contact_distance
    _geom_contact_site_symmetry_1
    _geom_contact_site_symmetry_2
    _geom_contact_publ_flag
    O2A C16A 3.291(2) . 2_755 no
    O4B N1A 3.1958(17) . . no
    O6A C12A 3.413(2) . 2_645 no
    O2A H65B 2.9100 . 2_655 no
    O2A H16A 2.6300 . 2_755 no
    O2B H51A 2.8300 . 2_655 no
    O2B H12F 2.7800 . 3_666 no
    O4A H23B 2.7300 . 4_654 no
    O4A H1B 2.639(16) . 4_554 no
    O4A H32C 2.5900 . . no
    O4A H32B 2.7300 . . no
    O4B H32F 2.6100 . . no
    O4B H32E 2.7300 . . no
    O4B H1A 2.279(16) . . no
    O4B H23A 2.6600 . 1_655 no
    O6A H12A 2.6000 . 2_645 no
    O6B H25A 2.8200 . 2_745 no
    O6B H16D 2.6600 . 3_756 no
    N1A O4B 3.1958(17) . . no
    N1A H22A 2.6200 . . no
    N1A H31A 2.6600 . . no
    N1B H31F 2.6500 . . no
    N1B H22B 2.5800 . . no
    N1B H32C 2.8900 . 4_555 no
    C12A O6A 3.413(2) . 2_655 no
    C12B C12B 3.389(3) . 3_566 no
    C16A O2A 3.291(2) . 2_745 no
    C16B C25A 3.347(2) . 4_655 no
    C16B C24A 3.401(2) . 4_655 no
    C22A C31A 3.298(2) . . no
    C22B C31B 3.312(2) . . no
    C24A C16B 3.401(2) . 4_454 no
    C25A C16B 3.347(2) . 4_454 no
    C26A C32A 3.402(2) . . no
    C26B C32B 3.300(2) . . no
    C31A C22A 3.298(2) . . no
    C31B C22B 3.312(2) . . no
    C32A C26A 3.402(2) . . no
    C32A C66B 3.566(2) . 4_554 no
    C32B C26B 3.300(2) . . no
    C66B C32A 3.566(2) . 4_555 no
    C4B H1A 3.073(16) . . no
    C5A H31A 2.8200 . . no
    C5A H12D 2.9700 . 2_645 no
    C5A H66A 2.9300 . . no
    C5B H31F 2.7800 . . no
    C5B H66B 2.8800 . . no
    C12A H23A 2.5200 . . no
    C12A H32E 2.9300 . 1_455 no
    C12B H12D 2.8000 . 3_566 no
    C12B H51A 3.0100 . 2_655 no
    C12B H23B 2.5100 . . no
    C16A H63A 2.5200 . . no
    C16B H63B 2.5100 . . no
    C16B H25A 2.8600 . 2_745 no
    C21A H32A 2.7400 . . no
    C21A H31B 2.8000 . . no
    C21B H32D 2.7300 . . no
    C21B H31D 2.7700 . . no
    C22A H1A 2.816(14) . . no
    C22A H31B 2.7600 . . no
    C22B H1B 2.823(14) . . no
    C22B H31D 2.7800 . . no
    C23A H32F 2.9900 . . no
    C23A H12C 2.8200 . . no
    C23A H31E 2.9900 . . no
    C23A H12B 2.6700 . . no
    C23B H12F 2.7900 . . no
    C23B H12E 2.6800 . . no
    C24A H16F 2.7900 . 4_454 no
    C24A H32F 2.9100 . . no
    C25A H16F 2.9500 . 4_454 no
    C25A H12B 2.9300 . 1_655 no
    C26A H12B 2.9500 . 1_655 no
    C26A H32A 2.8700 . . no
    C26B H32D 2.7500 . . no
    C31A H51A 2.9400 . . no
    C31A H6A 3.0000 . 1_455 no
    C31A H22A 2.9900 . . no
    C31B H22B 3.0600 . . no
    C31B H51B 2.8800 . . no
    C31B H6B 3.0000 . 1_455 no
    C32A H1B 3.092(16) . 4_554 no
    C32B H26B 3.0700 . . no
    C61A H25B 3.0700 . 2_745 no
    C62A H52B 2.9900 . . no
    C62A H25B 3.0900 . 2_745 no
    C62B H16C 3.0500 . . no
    C62B H32B 3.0500 . 4_555 no
    C63A H52B 2.9600 . . no
    C63A H16B 2.7400 . . no
    C63A H16C 2.7600 . . no
    C63B H16F 2.8100 . . no
    C63B H16C 3.0400 . . no
    C63B H16E 2.6600 . . no
    C63B H32B 3.0000 . 4_555 no
    C64B H32B 3.0700 . 4_555 no
    C65A H26B 3.0500 . 2_745 no
    C65B H12A 3.0200 . 2_645 no
    C66A H51A 2.7900 . . no
    C66B H51B 2.8000 . . no
    H1A O4B 2.279(16) . . no
    H1A C4B 3.073(16) . . no
    H1A C22A 2.816(14) . . no
    H1B C22B 2.823(14) . . no
    H1B H32C 2.3200 . 4_555 no
    H1B O4A 2.639(16) . 4_555 no
    H1B C32A 3.092(16) . 4_555 no
    H2A H6A 2.2800 . . no
    H2A H26A 2.3700 . . no
    H2A H32B 2.4700 . . no
    H2B H6B 2.3000 . . no
    H2B H32E 2.4800 . . no
    H2B H26B 2.4000 . . no
    H6A H2A 2.2800 . . no
    H6A C31A 3.0000 . 1_655 no
    H6A H62A 2.3100 . . no
    H6A H22A 2.4300 . 1_655 no
    H6A H31A 2.5200 . 1_655 no
    H6B C31B 3.0000 . 1_655 no
    H6B H2B 2.3000 . . no
    H6B H31F 2.4500 . 1_655 no
    H6B H62B 2.3100 . . no
    H12A O6A 2.6000 . 2_655 no
    H12A C65B 3.0200 . 2_655 no
    H12B C25A 2.9300 . 1_455 no
    H12B C23A 2.6700 . . no
    H12B C26A 2.9500 . 1_455 no
    H12B H23A 2.1600 . . no
    H12C C23A 2.8200 . . no
    H12C H23A 2.4700 . . no
    H12C H32E 2.5000 . 1_455 no
    H12D C5A 2.9700 . 2_655 no
    H12D H12D 2.4800 . 3_566 no
    H12D H51A 2.4200 . 2_655 no
    H12D C12B 2.8000 . 3_566 no
    H12D H12E 2.5400 . 3_566 no
    H12E H23B 2.1700 . . no
    H12E C23B 2.6800 . . no
    H12E H12D 2.5400 . 3_566 no
    H12F O2B 2.7800 . 3_666 no
    H12F C23B 2.7900 . . no
    H12F H23B 2.4200 . . no
    H16A O2A 2.6300 . 2_745 no
    H16B C63A 2.7400 . . no
    H16B H63A 2.2900 . . no
    H16C C62B 3.0500 . . no
    H16C C63A 2.7600 . . no
    H16C C63B 3.0400 . . no
    H16C H63A 2.3200 . . no
    H16D O6B 2.6600 . 3_756 no
    H16E H63B 2.1500 . . no
    H16E C63B 2.6600 . . no
    H16F H26A 2.4700 . 4_555 no
    H16F C63B 2.8100 . . no
    H16F H63B 2.4600 . . no
    H16F C24A 2.7900 . 4_655 no
    H16F C25A 2.9500 . 4_655 no
    H22A N1A 2.6200 . . no
    H22A C31A 2.9900 . . no
    H22A H6A 2.4300 . 1_455 no
    H22A H31B 2.5500 . . no
    H22B C31B 3.0600 . . no
    H22B N1B 2.5800 . . no
    H23A C12A 2.5200 . . no
    H23A O4B 2.6600 . 1_455 no
    H23A H12B 2.1600 . . no
    H23A H12C 2.4700 . . no
    H23B C12B 2.5100 . . no
    H23B O4A 2.7300 . 4_455 no
    H23B H12E 2.1700 . . no
    H23B H12F 2.4200 . . no
    H25A O6B 2.8200 . 2_755 no
    H25A C16B 2.8600 . 2_755 no
    H25B C61A 3.0700 . 2_755 no
    H25B C62A 3.0900 . 2_755 no
    H26A H16F 2.4700 . 4_554 no
    H26A H2A 2.3700 . . no
    H26B C65A 3.0500 . 2_755 no
    H26B C32B 3.0700 . . no
    H26B H2B 2.4000 . . no
    H31A C5A 2.8200 . . no
    H31A H6A 2.5200 . 1_455 no
    H31A H51A 2.3900 . . no
    H31A N1A 2.6600 . . no
    H31B H22A 2.5500 . . no
    H31B H32A 2.5100 . . no
    H31B C21A 2.8000 . . no
    H31B C22A 2.7600 . . no
    H31C H32C 2.4800 . . no
    H31D C21B 2.7700 . . no
    H31D H32D 2.5100 . . no
    H31D C22B 2.7800 . . no
    H31E H32F 2.5000 . . no
    H31E C23A 2.9900 . . no
    H31F H51B 2.3200 . . no
    H31F N1B 2.6500 . . no
    H31F C5B 2.7800 . . no
    H31F H6B 2.4500 . 1_455 no
    H32A C26A 2.8700 . . no
    H32A H31B 2.5100 . . no
    H32A H63B 2.3900 . 4_454 no
    H32A C21A 2.7400 . . no
    H32B C64B 3.0700 . 4_554 no
    H32B H2A 2.4700 . . no
    H32B C62B 3.0500 . 4_554 no
    H32B O4A 2.7300 . . no
    H32B C63B 3.0000 . 4_554 no
    H32C O4A 2.5900 . . no
    H32C H31C 2.4800 . . no
    H32C N1B 2.8900 . 4_554 no
    H32C H1B 2.3200 . 4_554 no
    H32D C21B 2.7300 . . no
    H32D C26B 2.7500 . . no
    H32D H31D 2.5100 . . no
    H32E O4B 2.7300 . . no
    H32E H12C 2.5000 . 1_655 no
    H32E C12A 2.9300 . 1_655 no
    H32E H2B 2.4800 . . no
    H32F O4B 2.6100 . . no
    H32F H31E 2.5000 . . no
    H32F C23A 2.9900 . . no
    H32F C24A 2.9100 . . no
    H51A C31A 2.9400 . . no
    H51A C66A 2.7900 . . no
    H51A H31A 2.3900 . . no
    H51A H66A 2.3500 . . no
    H51A O2B 2.8300 . 2_645 no
    H51A C12B 3.0100 . 2_645 no
    H51A H12D 2.4200 . 2_645 no
    H51B C66B 2.8000 . . no
    H51B H31F 2.3200 . . no
    H51B H66B 2.3000 . . no
    H51B C31B 2.8800 . . no
    H52B C63A 2.9600 . . no
    H52B C62A 2.9900 . . no
    H62A H6A 2.3100 . . no
    H62B H6B 2.3100 . . no
    H63A C16A 2.5200 . . no
    H63A H16B 2.2900 . . no
    H63A H16C 2.3200 . . no
    H63B H16E 2.1500 . . no
    H63B H16F 2.4600 . . no
    H63B C16B 2.5100 . . no
    H63B H32A 2.3900 . 4_655 no
    H65B O2A 2.9100 . 2_645 no
    H66A H51A 2.3500 . . no
    H66A C5A 2.9300 . . no
    H66B C5B 2.8800 . . no
    H66B H51B 2.3000 . . no
loop_
    _geom_angle_atom_site_label_1
    _geom_angle_atom_site_label_2
    _geom_angle_atom_site_label_3
    _geom_angle_site_symmetry_1
    _geom_angle_site_symmetry_2
    _geom_angle_site_symmetry_3
    _geom_angle
    _geom_angle_publ_flag
    C12A O2A C24A . . . 116.51(13) no
    C16A O6A C64A . . . 117.66(13) no
    C12B O2B C24B . . . 116.02(14) no
    C16B O6B C64B . . . 116.55(13) no
    C2A N1A C6A . . . 111.88(12) no
    C6A N1A H1A . . . 108.2(8) no
    C2A N1A H1A . . . 107.3(10) no
    C2B N1B C6B . . . 112.39(12) no
    C6B N1B H1B . . . 106.6(9) no
    C2B N1B H1B . . . 109.3(11) no
    N1A C2A C3A . . . 109.70(13) no
    N1A C2A C21A . . . 109.51(11) no
    C3A C2A C21A . . . 115.09(11) no
    C4A C3A C32A . . . 110.15(12) no
    C31A C3A C32A . . . 109.70(12) no
    C4A C3A C31A . . . 107.09(14) no
    C2A C3A C31A . . . 111.69(11) no
    C2A C3A C32A . . . 110.14(13) no
    C2A C3A C4A . . . 108.01(11) no
    O4A C4A C3A . . . 122.08(15) no
    O4A C4A C5A . . . 121.25(16) no
    C3A C4A C5A . . . 116.67(13) no
    C4A C5A C6A . . . 112.21(14) no
    C5A C6A C61A . . . 113.75(13) no
    N1A C6A C61A . . . 110.25(13) no
    N1A C6A C5A . . . 108.34(14) no
    C2A C21A C26A . . . 120.51(12) no
    C22A C21A C26A . . . 117.00(14) no
    C2A C21A C22A . . . 122.43(14) no
    C21A C22A C23A . . . 122.19(15) no
    C22A C23A C24A . . . 119.45(13) no
    O2A C24A C25A . . . 115.61(14) no
    C23A C24A C25A . . . 119.67(15) no
    O2A C24A C23A . . . 124.72(14) no
    C24A C25A C26A . . . 120.08(16) no
    C21A C26A C25A . . . 121.61(15) no
    C62A C61A C66A . . . 117.66(15) no
    C6A C61A C66A . . . 121.18(15) no
    C6A C61A C62A . . . 121.13(15) no
    C61A C62A C63A . . . 121.89(16) no
    C62A C63A C64A . . . 119.17(16) no
    C63A C64A C65A . . . 119.69(15) no
    O6A C64A C65A . . . 115.67(15) no
    O6A C64A C63A . . . 124.65(15) no
    C64A C65A C66A . . . 120.48(17) no
    C61A C66A C65A . . . 121.12(16) no
    C3A C2A H2A . . . 107.00 no
    C21A C2A H2A . . . 107.00 no
    N1A C2A H2A . . . 107.00 no
    H51A C5A H52A . . . 108.00 no
    C4A C5A H51A . . . 109.00 no
    C4A C5A H52A . . . 109.00 no
    C6A C5A H52A . . . 109.00 no
    C6A C5A H51A . . . 109.00 no
    C5A C6A H6A . . . 108.00 no
    C61A C6A H6A . . . 108.00 no
    N1A C6A H6A . . . 108.00 no
    H12B C12A H12C . . . 109.00 no
    O2A C12A H12A . . . 109.00 no
    H12A C12A H12B . . . 109.00 no
    H12A C12A H12C . . . 109.00 no
    O2A C12A H12B . . . 109.00 no
    O2A C12A H12C . . . 109.00 no
    O6A C16A H16A . . . 109.00 no
    H16B C16A H16C . . . 109.00 no
    O6A C16A H16B . . . 109.00 no
    O6A C16A H16C . . . 109.00 no
    H16A C16A H16B . . . 109.00 no
    H16A C16A H16C . . . 109.00 no
    C21A C22A H22A . . . 119.00 no
    C23A C22A H22A . . . 119.00 no
    C24A C23A H23A . . . 120.00 no
    C22A C23A H23A . . . 120.00 no
    C26A C25A H25A . . . 120.00 no
    C24A C25A H25A . . . 120.00 no
    C21A C26A H26A . . . 119.00 no
    C25A C26A H26A . . . 119.00 no
    C3A C31A H31C . . . 109.00 no
    H31A C31A H31B . . . 109.00 no
    C3A C31A H31B . . . 109.00 no
    C3A C31A H31A . . . 109.00 no
    H31A C31A H31C . . . 109.00 no
    H31B C31A H31C . . . 109.00 no
    H32A C32A H32B . . . 109.00 no
    C3A C32A H32B . . . 109.00 no
    H32A C32A H32C . . . 109.00 no
    C3A C32A H32C . . . 109.00 no
    C3A C32A H32A . . . 109.00 no
    H32B C32A H32C . . . 109.00 no
    C63A C62A H62A . . . 119.00 no
    C61A C62A H62A . . . 119.00 no
    C64A C63A H63A . . . 120.00 no
    C62A C63A H63A . . . 120.00 no
    C64A C65A H65A . . . 120.00 no
    C66A C65A H65A . . . 120.00 no
    C61A C66A H66A . . . 119.00 no
    C65A C66A H66A . . . 119.00 no
    N1B C2B C21B . . . 110.14(11) no
    N1B C2B C3B . . . 109.63(12) no
    C3B C2B C21B . . . 113.75(11) no
    C2B C3B C31B . . . 111.57(11) no
    C2B C3B C4B . . . 107.07(11) no
    C4B C3B C32B . . . 110.73(12) no
    C31B C3B C32B . . . 109.73(12) no
    C4B C3B C31B . . . 107.29(13) no
    C2B C3B C32B . . . 110.39(13) no
    O4B C4B C5B . . . 121.12(16) no
    O4B C4B C3B . . . 121.87(15) no
    C3B C4B C5B . . . 117.01(14) no
    C4B C5B C6B . . . 110.78(14) no
    N1B C6B C5B . . . 108.00(14) no
    C5B C6B C61B . . . 114.27(14) no
    N1B C6B C61B . . . 109.61(13) no
    C2B C21B C26B . . . 120.82(13) no
    C2B C21B C22B . . . 122.09(14) no
    C22B C21B C26B . . . 117.09(14) no
    C21B C22B C23B . . . 122.18(15) no
    C22B C23B C24B . . . 119.38(16) no
    C23B C24B C25B . . . 119.79(16) no
    O2B C24B C25B . . . 115.34(16) no
    O2B C24B C23B . . . 124.88(16) no
    C24B C25B C26B . . . 119.60(17) no
    C21B C26B C25B . . . 121.94(16) no
    C62B C61B C66B . . . 117.21(15) no
    C6B C61B C62B . . . 120.43(15) no
    C6B C61B C66B . . . 122.20(15) no
    C61B C62B C63B . . . 122.24(16) no
    C62B C63B C64B . . . 119.25(16) no
    O6B C64B C65B . . . 116.23(15) no
    O6B C64B C63B . . . 124.14(15) no
    C63B C64B C65B . . . 119.63(15) no
    C64B C65B C66B . . . 120.24(16) no
    C61B C66B C65B . . . 121.40(16) no
    N1B C2B H2B . . . 108.00 no
    C3B C2B H2B . . . 108.00 no
    C21B C2B H2B . . . 108.00 no
    C4B C5B H51B . . . 110.00 no
    C4B C5B H52B . . . 109.00 no
    C6B C5B H51B . . . 109.00 no
    C6B C5B H52B . . . 109.00 no
    H51B C5B H52B . . . 108.00 no
    N1B C6B H6B . . . 108.00 no
    C5B C6B H6B . . . 108.00 no
    C61B C6B H6B . . . 108.00 no
    O2B C12B H12D . . . 109.00 no
    O2B C12B H12E . . . 109.00 no
    O2B C12B H12F . . . 109.00 no
    H12D C12B H12E . . . 109.00 no
    H12D C12B H12F . . . 109.00 no
    H12E C12B H12F . . . 109.00 no
    O6B C16B H16D . . . 109.00 no
    O6B C16B H16E . . . 109.00 no
    O6B C16B H16F . . . 109.00 no
    H16D C16B H16E . . . 109.00 no
    H16D C16B H16F . . . 109.00 no
    H16E C16B H16F . . . 109.00 no
    C21B C22B H22B . . . 119.00 no
    C23B C22B H22B . . . 119.00 no
    C22B C23B H23B . . . 120.00 no
    C24B C23B H23B . . . 120.00 no
    C24B C25B H25B . . . 120.00 no
    C26B C25B H25B . . . 120.00 no
    C21B C26B H26B . . . 119.00 no
    C25B C26B H26B . . . 119.00 no
    C3B C31B H31D . . . 109.00 no
    C3B C31B H31E . . . 109.00 no
    C3B C31B H31F . . . 109.00 no
    H31D C31B H31E . . . 109.00 no
    H31D C31B H31F . . . 109.00 no
    H31E C31B H31F . . . 109.00 no
    C3B C32B H32D . . . 109.00 no
    C3B C32B H32E . . . 109.00 no
    C3B C32B H32F . . . 109.00 no
    H32D C32B H32E . . . 109.00 no
    H32D C32B H32F . . . 109.00 no
    H32E C32B H32F . . . 109.00 no
    C61B C62B H62B . . . 119.00 no
    C63B C62B H62B . . . 119.00 no
    C62B C63B H63B . . . 120.00 no
    C64B C63B H63B . . . 120.00 no
    C64B C65B H65B . . . 120.00 no
    C66B C65B H65B . . . 120.00 no
    C61B C66B H66B . . . 119.00 no
    C65B C66B H66B . . . 119.00 no
loop_
    _geom_torsion_atom_site_label_1
    _geom_torsion_atom_site_label_2
    _geom_torsion_atom_site_label_3
    _geom_torsion_atom_site_label_4
    _geom_torsion_site_symmetry_1
    _geom_torsion_site_symmetry_2
    _geom_torsion_site_symmetry_3
    _geom_torsion_site_symmetry_4
    _geom_torsion
    _geom_torsion_publ_flag
    C12A O2A C24A C23A . . . . 12.1(2) no
    C12A O2A C24A C25A . . . . -168.43(13) no
    C16A O6A C64A C63A . . . . 1.5(2) no
    C16A O6A C64A C65A . . . . -178.59(15) no
    C12B O2B C24B C25B . . . . -169.55(15) no
    C12B O2B C24B C23B . . . . 10.2(2) no
    C16B O6B C64B C63B . . . . 12.0(2) no
    C16B O6B C64B C65B . . . . -168.29(14) no
    C6A N1A C2A C3A . . . . 66.28(14) no
    C2A N1A C6A C5A . . . . -63.66(16) no
    C2A N1A C6A C61A . . . . 171.27(13) no
    C6A N1A C2A C21A . . . . -166.52(12) no
    C2B N1B C6B C5B . . . . -63.96(16) no
    C6B N1B C2B C21B . . . . -168.54(12) no
    C2B N1B C6B C61B . . . . 170.98(12) no
    C6B N1B C2B C3B . . . . 65.58(14) no
    C3A C2A C21A C22A . . . . 85.52(16) no
    C3A C2A C21A C26A . . . . -97.35(15) no
    N1A C2A C21A C26A . . . . 138.54(13) no
    N1A C2A C21A C22A . . . . -38.59(17) no
    N1A C2A C3A C4A . . . . -54.13(14) no
    C21A C2A C3A C32A . . . . 61.54(15) no
    N1A C2A C3A C31A . . . . 63.39(15) no
    C21A C2A C3A C31A . . . . -60.62(17) no
    C21A C2A C3A C4A . . . . -178.14(12) no
    N1A C2A C3A C32A . . . . -174.46(11) no
    C32A C3A C4A C5A . . . . 166.77(14) no
    C2A C3A C4A O4A . . . . -133.38(16) no
    C32A C3A C4A O4A . . . . -13.1(2) no
    C2A C3A C4A C5A . . . . 46.45(18) no
    C31A C3A C4A C5A . . . . -73.99(17) no
    C31A C3A C4A O4A . . . . 106.18(18) no
    O4A C4A C5A C6A . . . . 133.11(17) no
    C3A C4A C5A C6A . . . . -46.7(2) no
    C4A C5A C6A C61A . . . . 174.80(15) no
    C4A C5A C6A N1A . . . . 51.82(18) no
    C5A C6A C61A C66A . . . . -57.7(2) no
    N1A C6A C61A C62A . . . . -113.79(17) no
    N1A C6A C61A C66A . . . . 64.2(2) no
    C5A C6A C61A C62A . . . . 124.29(17) no
    C26A C21A C22A C23A . . . . 0.2(2) no
    C2A C21A C22A C23A . . . . 177.45(13) no
    C2A C21A C26A C25A . . . . -177.36(14) no
    C22A C21A C26A C25A . . . . -0.1(2) no
    C21A C22A C23A C24A . . . . -0.7(2) no
    C22A C23A C24A C25A . . . . 1.0(2) no
    C22A C23A C24A O2A . . . . -179.58(13) no
    C23A C24A C25A C26A . . . . -0.9(2) no
    O2A C24A C25A C26A . . . . 179.66(14) no
    C24A C25A C26A C21A . . . . 0.4(2) no
    C6A C61A C66A C65A . . . . -177.91(16) no
    C6A C61A C62A C63A . . . . 177.96(15) no
    C62A C61A C66A C65A . . . . 0.2(3) no
    C66A C61A C62A C63A . . . . -0.1(3) no
    C61A C62A C63A C64A . . . . 0.0(3) no
    C62A C63A C64A C65A . . . . 0.1(3) no
    C62A C63A C64A O6A . . . . -179.98(14) no
    C63A C64A C65A C66A . . . . -0.1(3) no
    O6A C64A C65A C66A . . . . -180.00(17) no
    C64A C65A C66A C61A . . . . -0.1(3) no
    C21B C2B C3B C31B . . . . -60.64(17) no
    N1B C2B C3B C32B . . . . -174.56(11) no
    C21B C2B C3B C4B . . . . -177.75(13) no
    N1B C2B C21B C26B . . . . 145.00(14) no
    C3B C2B C21B C22B . . . . 89.25(17) no
    C3B C2B C21B C26B . . . . -91.48(16) no
    N1B C2B C3B C31B . . . . 63.15(15) no
    C21B C2B C3B C32B . . . . 61.65(15) no
    N1B C2B C21B C22B . . . . -34.27(17) no
    N1B C2B C3B C4B . . . . -53.96(14) no
    C2B C3B C4B C5B . . . . 49.08(18) no
    C32B C3B C4B O4B . . . . -10.1(2) no
    C32B C3B C4B C5B . . . . 169.46(14) no
    C2B C3B C4B O4B . . . . -130.49(16) no
    C31B C3B C4B O4B . . . . 109.62(18) no
    C31B C3B C4B C5B . . . . -70.82(17) no
    C3B C4B C5B C6B . . . . -50.2(2) no
    O4B C4B C5B C6B . . . . 129.34(17) no
    C4B C5B C6B C61B . . . . 175.78(15) no
    C4B C5B C6B N1B . . . . 53.53(18) no
    N1B C6B C61B C62B . . . . -106.34(18) no
    C5B C6B C61B C66B . . . . -52.6(2) no
    C5B C6B C61B C62B . . . . 132.31(17) no
    N1B C6B C61B C66B . . . . 68.76(19) no
    C22B C21B C26B C25B . . . . -0.4(2) no
    C2B C21B C26B C25B . . . . -179.75(14) no
    C2B C21B C22B C23B . . . . 178.75(14) no
    C26B C21B C22B C23B . . . . -0.6(2) no
    C21B C22B C23B C24B . . . . 0.3(3) no
    C22B C23B C24B C25B . . . . 0.9(3) no
    C22B C23B C24B O2B . . . . -178.81(15) no
    O2B C24B C25B C26B . . . . 177.89(15) no
    C23B C24B C25B C26B . . . . -1.9(3) no
    C24B C25B C26B C21B . . . . 1.6(3) no
    C6B C61B C66B C65B . . . . -174.47(15) no
    C62B C61B C66B C65B . . . . 0.8(2) no
    C6B C61B C62B C63B . . . . 174.43(16) no
    C66B C61B C62B C63B . . . . -0.9(2) no
    C61B C62B C63B C64B . . . . -0.5(3) no
    C62B C63B C64B C65B . . . . 2.0(3) no
    C62B C63B C64B O6B . . . . -178.38(15) no
    O6B C64B C65B C66B . . . . 178.22(15) no
    C63B C64B C65B C66B . . . . -2.1(3) no
    C64B C65B C66B C61B . . . . 0.7(3) no
loop_
    _geom_hbond_atom_site_label_D
    _geom_hbond_atom_site_label_H
    _geom_hbond_atom_site_label_A
    _geom_hbond_site_symmetry_A
    _geom_hbond_distance_DH
    _geom_hbond_distance_HA
    _geom_hbond_distance_DA
    _geom_hbond_angle_DHA
    _geom_hbond_publ_flag
    N1A H1A O4B . 0.92(2) 2.28(2) 3.1958(17) 173.2(14) yes
    C25B H25B Cg1 2_755 0.95 2.95 3.6993(19) 137 yes
    C32A H32B Cg2 4_554 0.98 2.82 3.4573(19) 124 yes
    C5B H52B Cg1 1_555 0.99 2.97 3.7989(19) 142 yes
