# Supplementary material for: r-2,c-6-Bis(4-methoxy­phen­yl)-c-3,t-3-dimethyl­piperidin-4-one
Source: Acta Crystallogr Sect E Struct Rep Online. 2008 Nov 13;64(Pt 12):o2328. doi: 10.1107/S1600536808036830 (PMC2959826; doi:10.1107/S1600536808036830)
Supplement: Supplementary file 2 [file e-64-o2328-Isup2.hkl]

#
# h,k,l, Fc-squared, Fo-squared, sigma(Fo-squared) and status flag
#
data_I
_shelx_title ' pcpm3dmp in P 21/c z=8 C21H25N1O3'
_shelx_refln_list_code          4
_shelx_F_calc_maximum      273.89
_exptl_crystal_F_000      1456.00
_reflns_d_resolution_high  0.6604
 
loop_
 _symmetry_equiv_pos_as_xyz
 'x, y, z'
 '-x, y+1/2, -z+1/2'
 '-x, -y, -z'
 'x, -y-1/2, z-1/2'
 
_cell_length_a     5.9772
_cell_length_b    23.0858
_cell_length_c    26.7611
_cell_angle_alpha  90.000
_cell_angle_beta   93.543
_cell_angle_gamma  90.000
 
_shelx_F_squared_multiplier     1.000
 
loop_
 _refln_index_h
 _refln_index_k
 _refln_index_l
 _refln_F_squared_calc
 _refln_F_squared_meas
 _refln_F_squared_sigma
 _refln_observed_status
   2   0   0        6.62        5.47     15.17 o
   3   0   0      425.93      423.94     22.24 o
   4   0   0      893.17     1028.67     27.94 o
   5   0   0      342.22      344.08     25.54 o
   6   0   0       15.65       -9.23     30.36 o
   7   0   0        3.37        5.75     55.59 o
   8   0   0      176.18      290.09    121.01 o
   2   1   0    14630.91    13764.62    144.94 o
   3   1   0       10.12        1.20     11.88 o
   4   1   0      115.79       93.37     14.32 o
   5   1   0      137.92      116.14     16.58 o
   6   1   0      565.58      569.47     29.68 o
   7   1   0        8.31       11.21     80.54 o
   8   1   0       22.92       59.13     88.59 o
   2   2   0     7631.41     7146.35     65.43 o
   3   2   0      534.20      533.98     12.93 o
   4   2   0     2293.20     2294.07     26.62 o
   5   2   0        9.29       -2.70     13.62 o
   6   2   0       58.85       80.22     29.08 o
   7   2   0       98.50       72.25     67.97 o
   8   2   0       62.30       68.11     85.96 o
   2   3   0      979.20      938.97     15.47 o
   3   3   0     1292.50     1334.68     22.32 o
   4   3   0       36.56       29.88     16.42 o
   5   3   0        1.59       11.61     17.09 o
   6   3   0      179.58      177.68     36.78 o
   7   3   0        8.40       14.87     67.13 o
   8   3   0        4.78       -4.57     12.77 o
   1   4   0       46.93       61.63     11.71 o
   2   4   0        3.45       -2.89     12.36 o
   3   4   0      146.78      144.19     10.90 o
   4   4   0      287.70      294.99     11.49 o
   5   4   0      183.10      142.82     18.24 o
   6   4   0      566.62      538.45     37.51 o
   7   4   0       12.68       48.83     53.20 o
   8   4   0        0.87      -16.77    106.71 o
   1   5   0     1042.21      924.77     17.37 o
   2   5   0      445.64      475.40     14.46 o
   3   5   0      538.82      554.70     41.89 o
   4   5   0        9.98        3.47      8.73 o
   5   5   0      102.00       85.15     23.63 o
   6   5   0      205.33      186.43     40.40 o
   7   5   0       64.86       80.52     54.82 o
   8   5   0        1.46      -33.97     69.79 o
   0   6   0      234.98      256.28     26.04 o
   1   6   0     1527.31     1422.64     17.47 o
   2   6   0      490.67      445.09     14.30 o
   3   6   0      551.70      501.65     19.30 o
   4   6   0      858.07      866.50     26.76 o
   5   6   0       71.99       52.26     14.27 o
   6   6   0       60.02       53.85     46.90 o
   7   6   0        4.84       -5.36     18.59 o
   8   6   0       31.42       93.56    147.41 o
   1   7   0     9275.93     8496.11     53.87 o
   2   7   0     2112.75     2222.25     30.24 o
   3   7   0      196.97      174.31     19.39 o
   4   7   0        0.38        8.97     34.22 o
   5   7   0       39.44       29.09     28.06 o
   6   7   0      123.10      101.71     49.17 o
   7   7   0       15.62        5.79     16.76 o
   8   7   0        1.11      -16.41    319.67 o
   0   8   0     2451.45     2292.63     56.65 o
   1   8   0      867.30      891.26     19.56 o
   2   8   0     3699.66     4007.40     72.25 o
   3   8   0       76.18       81.43     19.93 o
   4   8   0       11.35       -3.99     26.97 o
   5   8   0       43.45       50.30     25.83 o
   6   8   0      151.44      160.40     48.23 o
   7   8   0       67.00       54.97     61.20 o
   8   8   0        9.63      -29.24    283.36 o
   1   9   0     1363.09     1365.53     32.13 o
   2   9   0      137.01      164.50     16.91 o
   3   9   0       11.86       37.25     21.05 o
   4   9   0      508.38      520.34     38.11 o
   5   9   0       71.43       71.10     26.91 o
   6   9   0        8.61       31.13     52.46 o
   7   9   0       19.12       -1.30     10.79 o
   8   9   0       27.35        2.46      7.72 o
   0  10   0       50.57       48.35     23.16 o
   1  10   0     2028.32     2077.17     31.10 o
   2  10   0     1451.08     1577.09     25.87 o
   3  10   0        9.98       22.42     50.08 o
   4  10   0        0.37       24.05     35.36 o
   5  10   0      432.87      458.94     28.37 o
   6  10   0        0.30        9.47     54.00 o
   7  10   0        0.00       20.20     74.43 o
   8  10   0       13.74      -22.03   1436.90 o
   1  11   0      362.50      363.31     20.75 o
   2  11   0       26.76        5.85     11.24 o
   3  11   0      344.09      417.71     64.16 o
   4  11   0        2.51        1.94      6.51 o
   5  11   0        1.65       18.68     36.66 o
   6  11   0      164.40      239.93     55.95 o
   7  11   0       21.06       40.51    124.40 o
   8  11   0        1.58      -18.36    145.14 o
   0  12   0     1913.77     1996.84    111.29 o
   1  12   0        0.02        2.86      9.57 o
   2  12   0      402.30      407.14     16.53 o
   3  12   0      623.72      551.69     71.23 o
   4  12   0       16.31       52.13     69.19 o
   5  12   0      231.20      138.85     69.64 o
   6  12   0       14.55       -5.27     41.01 o
   7  12   0       18.01      -34.40     65.85 o
   8  12   0        0.05        6.51    109.61 o
   1  13   0      633.99      635.80     25.56 o
   2  13   0      152.89      156.09     20.99 o
   3  13   0       33.26      -16.15    171.12 o
   4  13   0      562.00      555.31     72.20 o
   5  13   0      109.33      124.24     84.65 o
   6  13   0        1.60       22.03    107.57 o
   7  13   0       82.09      154.19    139.16 o
   8  13   0        0.05      -10.27    138.86 o
   0  14   0      331.71      406.97     30.28 o
   1  14   0       11.96        0.05     11.09 o
   2  14   0      105.39       87.18     18.96 o
   3  14   0      122.22      190.09     68.02 o
   4  14   0      262.29      257.82     75.94 o
   5  14   0       73.90       45.49     82.87 o
   6  14   0       73.62       94.81     96.23 o
   7  14   0        1.86        2.81    146.46 o
   8  14   0        6.94       -8.26     44.79 o
   1  15   0      903.61      905.39     31.74 o
   2  15   0      302.01      304.56     22.80 o
   3  15   0      174.69      192.86     73.21 o
   4  15   0       36.72       11.01     57.69 o
   5  15   0      245.89      268.83     81.88 o
   6  15   0       94.65      116.28     96.66 o
   7  15   0       52.09       67.76    150.77 o
   8  15   0        3.45       81.52    203.41 o
   0  16   0       39.37       44.77     28.32 o
   1  16   0       36.82       12.08     20.76 o
   2  16   0       78.20       53.68     21.57 o
   3  16   0      461.23      345.15     68.98 o
   4  16   0      822.53      824.88     92.89 o
   5  16   0        0.02       19.02     96.50 o
   6  16   0        0.76       40.05    124.10 o
   7  16   0       30.33       53.96    149.40 o
   1  17   0       30.32        7.28     17.71 o
   2  17   0     2180.33     2267.30     42.00 o
   3  17   0      396.08      364.49     36.93 o
   4  17   0       87.34      128.65     74.42 o
   5  17   0        0.82      -18.63    236.55 o
   6  17   0        1.84      -25.04    972.85 o
   7  17   0       89.88      264.16    135.02 o
   0  18   0        4.90       -2.53     26.95 o
   1  18   0      536.59      541.78     45.86 o
   2  18   0     1282.77     1364.13     37.19 o
   3  18   0       99.04       87.57     39.60 o
   4  18   0      120.90       89.21     72.95 o
   5  18   0        4.61      -19.59    174.12 o
   6  18   0       15.67       19.77    106.66 o
   7  18   0       10.60       16.09    167.34 o
   1  19   0     1715.26     1740.98     39.57 o
   2  19   0       56.53       57.67     28.84 o
   3  19   0       56.71       68.86     43.35 o
   4  19   0        5.70       41.16     98.55 o
   5  19   0       55.44       12.54    226.05 o
   6  19   0       12.40       18.17    143.23 o
   7  19   0       11.50       28.33    188.43 o
   0  20   0     1195.89     1293.54     54.07 o
   1  20   0      123.90      142.86     28.25 o
   2  20   0        0.04      -20.20     32.95 o
   3  20   0       19.28      -12.57     35.11 o
   4  20   0       25.32       18.35     98.98 o
   5  20   0        2.09       39.72     96.77 o
   6  20   0        0.17       24.74    132.01 o
   7  20   0       10.10       83.75    155.25 o
   1  21   0      225.83      179.81     27.57 o
   2  21   0       26.18       -9.42     10.46 o
   3  21   0       75.52       56.95     51.53 o
   4  21   0       61.50       53.64     88.61 o
   5  21   0       64.68      205.98    132.66 o
   6  21   0       38.71      107.66    157.25 o
   0  22   0      589.91      676.31     51.20 o
   1  22   0      137.08       95.53     32.96 o
   2  22   0       28.98       26.71     34.55 o
   3  22   0        8.02       29.25     95.49 o
   4  22   0       66.22      142.37     86.04 o
   5  22   0       47.29      137.42    133.56 o
   6  22   0       26.51      145.06    166.60 o
   1  23   0       85.95       53.45     33.41 o
   2  23   0       77.07       86.06     32.61 o
   3  23   0        4.96        0.24      9.43 o
   4  23   0        1.46      -48.02     96.41 o
   5  23   0       77.51      109.88    108.61 o
   6  23   0        2.40       44.04    150.33 o
   0  24   0      119.70       89.36     54.35 o
   1  24   0       58.05       52.31     34.36 o
   2  24   0       82.42       97.41     43.12 o
   3  24   0        2.70        9.43     75.00 o
   4  24   0       51.30       44.12    127.52 o
   5  24   0       33.50       73.91    142.48 o
   1  25   0       21.82       14.41     30.66 o
   2  25   0       84.61      107.93     49.95 o
   3  25   0        0.02       -1.35     25.15 o
   4  25   0        1.80      110.63    143.51 o
   5  25   0        9.32      -14.85     55.85 o
   0  26   0        7.78        0.92     60.21 o
   1  26   0       61.29       65.69     43.39 o
   2  26   0       93.75      103.45     53.93 o
   3  26   0        8.70       -1.58     33.54 o
   4  26   0       30.10       67.82    154.27 o
   5  26   0       28.70      -44.59    197.29 o
   1  27   0       40.74       25.31     46.60 o
   2  27   0       60.98       58.30     61.00 o
   3  27   0       13.11       58.58     91.50 o
   4  27   0       17.58       64.12    164.18 o
   0  28   0       58.94       61.11     68.74 o
   1  28   0      178.31      207.53     60.92 o
   2  28   0        2.90       12.86     74.83 o
   3  28   0       25.66       75.97    100.72 o
   4  28   0       24.14       54.98    112.37 o
   1  29   0       52.25       61.02     59.60 o
   2  29   0        1.19       40.37     69.58 o
   3  29   0       72.75      147.59    106.13 o
   4  29   0        9.82       41.55    126.20 o
   0  30   0       33.57       48.94     74.02 o
   1  30   0        2.63       -9.13     61.10 o
   2  30   0       54.93       89.27     97.73 o
   3  30   0        2.64       41.07    114.80 o
   1  31   0       21.44       74.80     78.98 o
   2  31   0        7.80       48.60     94.23 o
   3  31   0        6.18       96.56    118.31 o
   0  32   0       76.56       38.59    129.87 o
   1  32   0       47.74       51.12     80.16 o
   2  32   0       15.57       26.58    123.25 o
   1  33   0       11.10       31.92    118.18 o
   2  33   0        0.01       -1.65     77.87 o
   0  34   0       30.23      154.96    175.05 o
   1  34   0        7.66      -53.33    112.74 o
  -8   1   1        0.09        0.63    109.60 o
  -7   1   1       24.90       51.38     64.39 o
  -6   1   1        5.80       -3.50     18.02 o
  -5   1   1      133.14      117.25     17.04 o
  -4   1   1      838.02      920.32     20.80 o
  -3   1   1     1708.58     1651.38     32.63 o
  -2   1   1     4148.43     4074.85    140.44 o
   2   1   1      817.32      729.94     12.46 o
   3   1   1      778.71      792.63     13.96 o
   4   1   1       38.28       32.76     14.74 o
   5   1   1       57.25       62.15     18.76 o
   6   1   1       21.83       33.66     28.69 o
   7   1   1       12.29        9.15     63.11 o
   8   1   1        9.61        5.31    108.79 o
  -8   2   1       28.17        5.13    523.79 o
  -7   2   1        2.91        7.73     54.53 o
  -6   2   1       36.88       58.37     24.93 o
  -5   2   1        6.77       -0.69      6.51 o
  -4   2   1      604.02      619.40     18.65 o
  -3   2   1     1607.84     1653.85     28.70 o
  -2   2   1      743.85      674.78     23.74 o
   2   2   1      614.66      563.70     11.81 o
   3   2   1       35.40       34.44      9.76 o
   4   2   1      682.82      673.63     16.67 o
   5   2   1      963.12     1012.97     30.51 o
   6   2   1      208.13      227.32     29.65 o
   7   2   1        0.26      -24.07     91.12 o
   8   2   1        1.51        3.29     83.40 o
  -8   3   1        2.89      -13.03    271.21 o
  -7   3   1       65.30        1.10     35.89 o
  -6   3   1       73.41       70.76     38.25 o
  -5   3   1      455.55      454.95     19.43 o
  -4   3   1       39.32       14.01     14.68 o
  -3   3   1       92.41      117.80     10.95 o
  -2   3   1     7414.77     7330.94    213.23 o
   2   3   1     3854.27     3791.77     69.44 o
   3   3   1      780.83      765.00     14.65 o
   4   3   1       56.55       43.47     15.61 o
   5   3   1     1032.42     1024.25     25.04 o
   6   3   1        3.93        9.10     21.26 o
   7   3   1        1.30       30.59     65.33 o
   8   3   1       14.94       16.35    126.90 o
  -8   4   1       26.46       34.70    116.84 o
  -7   4   1       92.39       59.11     50.24 o
  -6   4   1        2.64       18.54     36.52 o
  -5   4   1      385.15      377.59     25.94 o
  -4   4   1        0.37       -1.78      4.85 o
  -3   4   1      827.07      902.37     21.57 o
  -2   4   1     2320.05     2206.80     57.69 o
  -1   4   1     6574.30     6134.61     38.21 o
   1   4   1       44.23       29.47     13.33 o
   2   4   1     2115.29     2161.00     46.92 o
   3   4   1      259.91      280.88     14.40 o
   4   4   1     1217.08     1114.89     15.68 o
   5   4   1      722.29      814.72     42.19 o
   6   4   1        1.71       28.52     42.84 o
   7   4   1        2.74        6.69     39.35 o
   8   4   1       11.55      -41.48     90.93 o
  -8   5   1       14.30      -23.29     29.48 o
  -7   5   1        6.12       14.21     65.92 o
  -6   5   1        0.85      -12.67     23.90 o
  -5   5   1       18.92        9.85     17.23 o
  -4   5   1       78.32       75.20     13.12 o
  -3   5   1      674.71      647.54     11.40 o
  -2   5   1     3134.02     3048.53     38.06 o
  -1   5   1        0.08       -0.50      4.68 o
   1   5   1      128.03      106.67     15.10 o
   2   5   1      464.30      481.27     17.71 o
   3   5   1     2938.10     3033.89     50.43 o
   4   5   1      267.69      248.21     13.57 o
   5   5   1        6.71        1.14      4.89 o
   6   5   1        1.74       39.19     40.03 o
   7   5   1       48.87       35.42     53.57 o
   8   5   1       38.43       50.58    138.74 o
  -8   6   1       17.51      -44.20     89.27 o
  -7   6   1       11.58        7.77     53.54 o
  -6   6   1        4.93       31.53     46.45 o
  -5   6   1       43.81       37.01      9.99 o
  -4   6   1        3.31       -6.35     11.18 o
  -3   6   1       67.77       79.57     18.81 o
  -2   6   1      464.42      500.51     14.41 o
  -1   6   1     4026.57     3986.81     48.52 o
   0   6   1     1998.99     1844.76     30.92 o
   1   6   1     7036.82     6796.83     60.05 o
   2   6   1     2237.30     2439.54     40.34 o
   3   6   1       70.32       52.47     23.27 o
   4   6   1       12.09       12.54     18.09 o
   5   6   1      374.12      394.67     22.67 o
   6   6   1       97.77      127.15     41.08 o
   7   6   1       30.73       -1.30     31.69 o
   8   6   1        8.60       -7.47     61.84 o
  -8   7   1       50.15       -1.47     20.58 o
  -7   7   1        6.45      -30.66     61.95 o
  -6   7   1       15.38       -3.97     29.40 o
  -5   7   1      356.59      346.50     25.90 o
  -4   7   1      193.86      219.73     31.38 o
  -3   7   1      342.16      361.29     19.81 o
  -2   7   1      378.18      465.82     43.51 o
  -1   7   1      474.82      496.23     14.34 o
   0   7   1    10546.31     9887.99     66.70 o
   1   7   1      178.95      155.98     15.97 o
   2   7   1     2159.10     2344.91     34.88 o
   3   7   1     5100.20     5341.71    137.89 o
   4   7   1      157.06      187.97     33.10 o
   5   7   1      375.16      388.23     17.67 o
   6   7   1       95.43      104.60     48.69 o
   7   7   1       13.53       33.55     68.63 o
   8   7   1       19.78      -58.73     72.55 o
  -8   8   1        0.06       13.15    150.35 o
  -7   8   1       11.95       11.73     55.52 o
  -6   8   1      100.60      127.56     51.19 o
  -5   8   1       77.64       62.80     15.71 o
  -4   8   1       39.42       24.80     27.62 o
  -3   8   1       67.04       48.03     16.57 o
  -2   8   1     1149.21     1152.76     34.12 o
  -1   8   1     1263.22     1276.22     34.24 o
   0   8   1        6.86        0.46      2.59 o
   1   8   1     1358.49     1413.20     25.08 o
   2   8   1     2015.64     2228.32     54.89 o
   3   8   1        9.57       10.41     24.79 o
   4   8   1        3.69        4.73     12.33 o
   5   8   1      165.97      136.94     24.78 o
   6   8   1      170.43      192.32     53.73 o
   7   8   1       61.12       42.65     69.14 o
   8   8   1        3.17      -14.26     25.24 o
  -8   9   1       15.63       10.98    104.47 o
  -7   9   1       38.46       16.82     69.72 o
  -6   9   1        7.86       23.05     51.57 o
  -5   9   1       81.04       65.81     18.99 o
  -4   9   1       32.35       49.53     30.23 o
  -3   9   1      244.23      233.73     27.33 o
  -2   9   1     6054.99     6423.39     69.47 o
  -1   9   1     3711.27     3701.45     40.17 o
   0   9   1     3210.49     3196.10     45.53 o
   1   9   1     1817.40     1765.10     40.79 o
   2   9   1      410.24      405.50     17.90 o
   3   9   1       45.80       65.94     27.90 o
   4   9   1      455.41      470.47     38.79 o
   5   9   1       30.36       41.99     25.84 o
   6   9   1        0.84        1.96     24.54 o
   7   9   1       12.41       12.01     53.96 o
   8   9   1        0.07      -15.55     38.94 o
  -8  10   1       23.34       -7.18     46.97 o
  -7  10   1       19.21       68.13    114.59 o
  -6  10   1       15.32        3.28     18.15 o
  -5  10   1      174.45      219.65     38.10 o
  -4  10   1       43.47       52.61     37.84 o
  -3  10   1      154.15      155.50     28.03 o
  -2  10   1     1894.57     2096.57     52.29 o
  -1  10   1        6.21        2.26     11.80 o
   0  10   1      107.10       88.68     20.48 o
   1  10   1      897.02     1018.35     26.25 o
   2  10   1     1526.35     1617.48     34.28 o
   3  10   1       79.84       81.64     59.06 o
   4  10   1       15.39       13.65     34.09 o
   5  10   1       67.92      101.70     27.08 o
   6  10   1        2.96        3.19     27.62 o
   7  10   1        1.33        1.90      6.72 o
   8  10   1       10.80       76.94    162.22 o
  -8  11   1       10.22        3.59    133.21 o
  -7  11   1       25.75       26.39    125.62 o
  -6  11   1       10.41       19.46     53.56 o
  -5  11   1       75.42       74.72     42.45 o
  -4  11   1       23.17       31.37     60.65 o
  -3  11   1      187.53      146.47     31.74 o
  -2  11   1      697.77      682.84     20.33 o
  -1  11   1       70.39      104.70     20.73 o
   0  11   1     1459.77     1364.44     34.32 o
   1  11   1      131.50      157.37     18.55 o
   2  11   1       44.65       27.16     12.51 o
   3  11   1      620.78      658.69     58.76 o
   4  11   1      415.59      280.94     66.31 o
   5  11   1      296.93      285.44     42.45 o
   6  11   1      202.13      173.21     55.85 o
   7  11   1       35.05       10.10     44.84 o
   8  11   1        0.03       12.71    158.50 o
  -8  12   1       11.81        1.03     35.47 o
  -7  12   1        0.04       20.42    133.42 o
  -6  12   1        0.12       -3.55      6.55 o
  -5  12   1      159.82       87.05     72.84 o
  -4  12   1      162.64       81.02     68.79 o
  -3  12   1        9.58       -8.48     12.94 o
  -2  12   1      200.18      199.24     21.04 o
  -1  12   1      131.91      116.04     18.92 o
   0  12   1     1016.13     1043.23     25.84 o
   1  12   1      248.40      263.80     21.36 o
   2  12   1      141.09      148.35     16.65 o
   3  12   1       98.16       51.48     63.07 o
   4  12   1      211.14      188.00     57.98 o
   5  12   1      203.47      184.31     80.59 o
   6  12   1        0.82       -6.00     13.04 o
   7  12   1        1.31       32.45    132.31 o
   8  12   1        8.64       -6.70    101.94 o
  -8  13   1        2.94        6.69     50.58 o
  -7  13   1       24.76       33.18    138.37 o
  -6  13   1        1.51       -0.99     25.02 o
  -5  13   1      135.84      102.21     70.26 o
  -4  13   1       56.01        5.40     14.67 o
  -3  13   1       16.00      -40.93     43.50 o
  -2  13   1       90.49       80.90     15.55 o
  -1  13   1       73.07       82.53     19.16 o
   0  13   1     1705.69     1648.58     30.87 o
   1  13   1     1899.75     2079.43     37.33 o
   2  13   1       20.90       12.66      9.69 o
   3  13   1      561.98      407.97     60.55 o
   4  13   1      166.12      103.94     72.68 o
   5  13   1      359.43      341.81     77.84 o
   6  13   1        0.99       23.69     99.02 o
   7  13   1        1.93      -14.79    210.13 o
   8  13   1        2.38       20.41     67.87 o
  -8  14   1        0.91      -57.39    151.04 o
  -7  14   1        5.13       73.15    144.57 o
  -6  14   1       13.25       29.22     99.61 o
  -5  14   1       35.32       -6.01     75.80 o
  -4  14   1       52.26       74.47     59.40 o
  -3  14   1       12.32        1.40      2.40 o
  -2  14   1        1.77       -8.92     12.18 o
  -1  14   1       59.52       44.34     21.06 o
   0  14   1       55.16       51.30     20.42 o
   1  14   1      891.06      967.62     31.26 o
   2  14   1      535.78      510.04     23.68 o
   3  14   1       26.18       30.10     67.78 o
   4  14   1        1.37       22.68     62.62 o
   5  14   1       52.74       37.40     67.44 o
   6  14   1       33.62       65.84     92.16 o
   7  14   1        1.58      -45.35     66.80 o
   8  14   1        1.20       45.64    198.50 o
  -8  15   1       50.15      132.15    181.29 o
  -7  15   1        0.33       29.60    141.93 o
  -6  15   1        3.15       -0.81     81.34 o
  -5  15   1       10.00      -32.01     57.35 o
  -4  15   1      307.81      302.80     81.36 o
  -3  15   1      124.64      112.19     64.13 o
  -2  15   1       66.92       42.92     19.49 o
  -1  15   1       25.35        8.98     10.67 o
   0  15   1       17.84       19.17     19.90 o
   1  15   1      362.57      380.97     27.84 o
   2  15   1      147.59      135.47     21.20 o
   3  15   1      663.82      669.39     66.25 o
   4  15   1      289.25      249.69     76.03 o
   5  15   1       54.58       85.41     92.11 o
   6  15   1       65.32       80.88     96.71 o
   7  15   1        0.03       49.80    151.16 o
   8  15   1        0.08       45.29    207.54 o
  -7  16   1        8.30        6.06    128.35 o
  -6  16   1       46.06        4.01     29.82 o
  -5  16   1        0.13       -0.42      5.25 o
  -4  16   1       45.69       40.39     71.82 o
  -3  16   1       30.18       19.00     26.69 o
  -2  16   1      850.69      862.11     29.01 o
  -1  16   1      503.15      471.34     29.17 o
   0  16   1      139.88      120.01     22.39 o
   1  16   1       32.67       40.53     25.28 o
   2  16   1       97.53       79.36     22.55 o
   3  16   1      201.40      169.32     71.52 o
   4  16   1      498.29      459.79     75.12 o
   5  16   1       85.40       51.25     90.87 o
   6  16   1        0.64      -10.77    134.64 o
   7  16   1       46.03       28.50    376.82 o
  -7  17   1        0.07       11.50    155.87 o
  -6  17   1        2.35       70.18    106.06 o
  -5  17   1       85.62       28.60     87.00 o
  -4  17   1       69.49        4.58     62.06 o
  -3  17   1       86.02       91.54     38.25 o
  -2  17   1      486.92      502.06     27.48 o
  -1  17   1       93.50       77.32     22.54 o
   0  17   1       28.73       23.02     21.35 o
   1  17   1       32.60       30.61     28.94 o
   2  17   1      577.18      541.06     29.44 o
   3  17   1      641.12      645.59     46.22 o
   4  17   1       70.30      114.24     87.84 o
   5  17   1        0.06       55.03     91.32 o
   6  17   1       13.47       -3.31     22.15 o
   7  17   1       35.91      165.10    161.62 o
  -7  18   1       29.34       19.12   1495.13 o
  -6  18   1       28.29      109.69    135.93 o
  -5  18   1      153.80      208.07    100.42 o
  -4  18   1        9.86      -34.60     45.96 o
  -3  18   1       21.37       35.95     40.90 o
  -2  18   1       36.76       25.12     18.95 o
  -1  18   1        4.52       -5.17     23.33 o
   0  18   1      377.02      366.88     26.43 o
   1  18   1      637.67      681.15     32.86 o
   2  18   1      268.84      247.94     26.83 o
   3  18   1        3.60       32.71     39.31 o
   4  18   1        6.76       14.84     63.84 o
   5  18   1       28.65       -3.06     29.20 o
   6  18   1        4.65       41.25    102.40 o
   7  18   1       11.77       50.61    143.24 o
  -7  19   1        0.62       72.92    149.92 o
  -6  19   1       47.08       32.62    120.89 o
  -5  19   1       65.12      149.52    116.16 o
  -4  19   1       63.35      -21.60    349.32 o
  -3  19   1       47.83       42.02     43.33 o
  -2  19   1      347.04      300.41     27.48 o
  -1  19   1       79.95       86.88     25.32 o
   0  19   1       12.31      -13.89     19.28 o
   1  19   1      250.77      194.52     29.69 o
   2  19   1      845.60      860.04     34.65 o
   3  19   1        0.24       -6.82     29.66 o
   4  19   1        0.80       -3.41     12.55 o
   5  19   1        0.97       24.35    102.61 o
   6  19   1       15.22      -32.96    581.16 o
   7  19   1       12.03      -62.25    185.12 o
  -7  20   1        3.03      -45.68    180.62 o
  -6  20   1        5.55       46.64    153.60 o
  -5  20   1       48.20       69.35     98.42 o
  -4  20   1       28.05       31.49     99.96 o
  -3  20   1        1.11       47.74     85.32 o
  -2  20   1      149.42      152.05     30.40 o
  -1  20   1      239.54      239.10     28.14 o
   0  20   1       80.55       82.38     26.84 o
   1  20   1     1725.07     1710.36     39.93 o
   2  20   1      308.04      291.31     31.03 o
   3  20   1       53.50       79.26     47.02 o
   4  20   1      133.24      147.09     95.53 o
   5  20   1        0.21      -23.14     88.17 o
   6  20   1      101.05      174.69    131.68 o
   7  20   1        3.17      -17.17     71.39 o
  -6  21   1        9.60       87.95    125.77 o
  -5  21   1       80.91      140.94    115.16 o
  -4  21   1        0.20       19.86     98.25 o
  -3  21   1        0.01       -2.93     53.45 o
  -2  21   1       56.09       28.84     31.92 o
  -1  21   1        7.69       21.58     41.73 o
   0  21   1     1432.22     1553.63     40.81 o
   1  21   1        0.61       -0.07      5.83 o
   2  21   1       72.94       35.86     32.83 o
   3  21   1       81.13       75.49     53.94 o
   4  21   1       44.28       42.61     82.76 o
   5  21   1        4.36       60.01    132.04 o
   6  21   1       83.21      211.90    160.38 o
  -6  22   1       21.49       57.65    168.85 o
  -5  22   1       13.35       91.12    141.14 o
  -4  22   1       50.50       70.44     92.43 o
  -3  22   1       93.61       83.21     54.70 o
  -2  22   1        0.00      -20.76     25.92 o
  -1  22   1       88.27       77.61     30.00 o
   0  22   1       64.96       96.10     29.15 o
   1  22   1        2.18       -8.04     19.91 o
   2  22   1      213.96      261.96     35.55 o
   3  22   1        1.64       11.05     55.19 o
   4  22   1        8.97       38.82     99.53 o
   5  22   1      131.95      236.56    104.44 o
   6  22   1      187.77      286.54    143.20 o
  -6  23   1       12.42       -1.45      4.53 o
  -5  23   1        3.62       66.53    145.36 o
  -4  23   1        2.47       71.71     90.33 o
  -3  23   1       18.17       21.82     59.54 o
  -2  23   1      674.25      729.96     34.99 o
  -1  23   1       37.15       34.98     38.62 o
   0  23   1      118.10       96.92     31.10 o
   1  23   1      293.67      288.39     33.80 o
   2  23   1       75.52       48.23     37.62 o
   3  23   1      171.71      181.45     59.52 o
   4  23   1        9.21      116.64    124.66 o
   5  23   1        1.07      126.75    142.10 o
   6  23   1        1.32       83.41    186.95 o
  -5  24   1        6.57      -14.14   2096.12 o
  -4  24   1        0.04       -6.64     95.11 o
  -3  24   1       78.91      138.71     64.42 o
  -2  24   1        7.82       -1.23     12.99 o
  -1  24   1      144.28      136.18     36.63 o
   0  24   1        0.00       21.99     39.04 o
   1  24   1      154.61      147.58     35.26 o
   2  24   1       65.35       19.89     34.85 o
   3  24   1       30.83       19.43     64.03 o
   4  24   1       68.68      101.80    133.74 o
   5  24   1       26.91      113.39    160.52 o
  -5  25   1       56.98      106.24    125.72 o
  -4  25   1        1.13      139.38    115.77 o
  -3  25   1        9.06       10.97     69.26 o
  -2  25   1        0.11       -8.43     27.73 o
  -1  25   1       78.86       77.95     37.15 o
   0  25   1      137.33      196.24     38.77 o
   1  25   1       42.61       74.41     40.45 o
   2  25   1       84.20       90.17     46.57 o
   3  25   1       44.94       46.66     68.02 o
   4  25   1       89.88      121.18    134.06 o
   5  25   1       31.36       68.14    148.41 o
  -5  26   1       28.06      105.17    153.54 o
  -4  26   1        2.50       -9.36    308.31 o
  -3  26   1        5.65       45.44    131.62 o
  -2  26   1        2.12       21.72     51.43 o
  -1  26   1      104.33      122.42     43.01 o
   0  26   1      356.93      404.17     41.08 o
   1  26   1       31.91       40.02     45.19 o
   2  26   1       65.50       92.92     66.52 o
   3  26   1        7.55        8.12     71.04 o
   4  26   1        5.94        2.22     45.18 o
   5  26   1        0.44      -48.87     93.95 o
  -4  27   1        6.52      119.25    140.15 o
  -3  27   1       68.95        0.58     31.49 o
  -2  27   1        6.18       34.17     58.86 o
  -1  27   1       60.92       78.95     56.56 o
   0  27   1        8.58       17.73     39.42 o
   1  27   1       87.19       93.42     46.13 o
   2  27   1       18.15       46.77     55.49 o
   3  27   1       10.19       40.97     67.52 o
   4  27   1        0.04        5.42    107.78 o
  -4  28   1       19.65       34.96    110.15 o
  -3  28   1       68.10      149.69     95.87 o
  -2  28   1        0.68       10.59     48.83 o
  -1  28   1       45.86       98.36     57.31 o
   0  28   1        4.97       11.55     41.02 o
   1  28   1        1.44       67.06     60.98 o
   2  28   1        3.49       10.35     73.96 o
   3  28   1       36.11       57.97     87.13 o
   4  28   1        0.03       62.04    131.93 o
  -4  29   1       13.07        4.49    149.31 o
  -3  29   1       13.02        3.68     34.92 o
  -2  29   1      125.78      196.17     67.31 o
  -1  29   1        2.95       20.78     57.55 o
   0  29   1       66.22      113.66     54.31 o
   1  29   1        0.32       -2.24     63.31 o
   2  29   1       12.16      -20.66     30.90 o
   3  29   1        8.35       89.81    102.98 o
   4  29   1       48.16       79.05    114.45 o
  -3  30   1        5.39       18.55    134.78 o
  -2  30   1       18.38       24.43     97.74 o
  -1  30   1        6.56       10.82     74.62 o
   0  30   1      160.98      150.51     62.35 o
   1  30   1        0.36      -16.49     59.78 o
   2  30   1       88.88      195.55     79.62 o
   3  30   1        1.06       69.46    110.66 o
  -3  31   1        5.75       50.59    117.10 o
  -2  31   1        6.99       43.99    102.16 o
  -1  31   1       89.53      128.80     79.99 o
   0  31   1       23.35       31.79     63.40 o
   1  31   1        0.89       27.41     69.44 o
   2  31   1        3.85        1.31     56.71 o
   3  31   1       18.72      -26.32    340.24 o
  -2  32   1        0.56       35.87    162.07 o
  -1  32   1       15.75       -2.18     79.57 o
   0  32   1       18.31       82.43     96.82 o
   1  32   1       15.50       30.21     82.12 o
   2  32   1        6.15       32.20    130.07 o
  -2  33   1       16.26      141.42    168.38 o
  -1  33   1        2.54       -4.65    115.98 o
   0  33   1        0.19        3.01     54.67 o
   1  33   1        4.50       -2.18     20.00 o
   2  33   1        4.78       54.29    115.40 o
  -1  34   1        1.22        1.63    117.56 o
   0  34   1       30.47       65.31    117.95 o
   1  34   1        1.37       -5.96     18.74 o
  -8   0   2        8.55       81.79    130.52 o
  -7   0   2       20.75      -16.58    124.50 o
  -6   0   2      320.56      321.37     33.21 o
  -5   0   2        1.53        4.29      9.04 o
  -4   0   2      175.16      165.06     25.68 o
  -3   0   2       27.80       53.34     26.14 o
   2   0   2       69.24       65.54      9.96 o
   3   0   2      930.45      966.37     24.19 o
   4   0   2     1333.92     1377.18     29.43 o
   5   0   2     1007.61     1030.18     60.29 o
   6   0   2       53.08       34.92     38.17 o
   7   0   2       97.60      134.96     94.73 o
   8   0   2        9.95       14.83    173.96 o
  -8   1   2        0.52       51.73    123.44 o
  -7   1   2        0.85      -46.38     50.49 o
  -6   1   2        0.34       18.78     24.16 o
  -5   1   2       88.08       77.52     16.99 o
  -4   1   2       37.64       26.48     12.41 o
  -3   1   2        8.09        9.80     18.12 o
  -2   1   2       67.62       57.21     19.03 o
   2   1   2     1647.84     1581.25     10.73 o
   3   1   2     1020.07     1027.24     22.81 o
   4   1   2       27.10       25.24     16.31 o
   5   1   2       18.93       -0.61     24.29 o
   6   1   2       16.27       -1.49     32.94 o
   7   1   2       74.73       36.70     61.44 o
   8   1   2       21.47       38.31     88.79 o
  -8   2   2        0.02        9.53    118.09 o
  -7   2   2       40.11       58.31     60.51 o
  -6   2   2        9.91        2.17     15.50 o
  -5   2   2       10.40        2.35     16.59 o
  -4   2   2        8.03       -5.33      5.33 o
  -3   2   2       46.30       36.58      7.89 o
  -2   2   2     2548.09     2484.14     75.43 o
   2   2   2     1414.95     1390.89     18.32 o
   3   2   2     2929.99     2874.57     38.38 o
   4   2   2       12.91        3.63      7.43 o
   5   2   2       47.65       59.86     22.79 o
   6   2   2       11.65        4.49     18.13 o
   7   2   2       89.67       90.67     65.00 o
   8   2   2        1.69       -0.83     33.74 o
  -8   3   2        1.63      -34.76    161.96 o
  -7   3   2       26.13       16.82     58.72 o
  -6   3   2       26.11       36.69     33.66 o
  -5   3   2      153.47      184.05     18.28 o
  -4   3   2        6.59        9.62     10.12 o
  -3   3   2     3482.80     3527.07     49.48 o
  -2   3   2      406.08      425.63     19.58 o
   2   3   2       12.97       23.87      8.85 o
   3   3   2      101.42      104.24      6.73 o
   4   3   2       98.95       97.03     13.42 o
   5   3   2     1134.34     1149.23     27.68 o
   6   3   2       26.19        0.78     40.55 o
   7   3   2       56.40      104.08     62.86 o
   8   3   2        4.07      -26.53    241.16 o
  -8   4   2       30.73       64.10    117.96 o
  -7   4   2        8.55       38.80     48.74 o
  -6   4   2       92.64       84.56     30.44 o
  -5   4   2       39.91       31.46     17.74 o
  -4   4   2      392.86      389.75     16.59 o
  -3   4   2     2858.32     2865.40     22.90 o
  -2   4   2    10555.07    10252.65    142.63 o
  -1   4   2    12062.78    11055.01    103.14 o
   1   4   2     1400.85     1355.75     22.28 o
   2   4   2     5277.91     5120.71     50.94 o
   3   4   2        0.20        0.44      9.41 o
   4   4   2        0.59       -4.57      4.57 o
   5   4   2       42.03       15.86     15.13 o
   6   4   2      305.30      349.67     38.72 o
   7   4   2       27.14        8.76     26.82 o
   8   4   2       88.57       88.46    117.04 o
  -8   5   2       16.12      -49.79     72.24 o
  -7   5   2       21.65       13.53     49.41 o
  -6   5   2       21.34       27.55     44.07 o
  -5   5   2      628.00      634.48     18.98 o
  -4   5   2     2913.26     2959.69     27.54 o
  -3   5   2     3398.52     3620.92     22.32 o
  -2   5   2      777.02      755.16     24.56 o
  -1   5   2      341.31      316.45     10.00 o
   0   5   2      329.19      345.59     29.17 o
   1   5   2     2198.74     2094.57     28.76 o
   2   5   2      719.97      756.10     25.25 o
   3   5   2       96.31       90.87      9.21 o
   4   5   2       70.78       55.05      7.62 o
   5   5   2      382.48      413.17     16.02 o
   6   5   2      272.66      314.93     40.09 o
   7   5   2       56.89       82.96     49.74 o
   8   5   2        2.73      -16.76     44.60 o
  -8   6   2        5.59      -44.34     88.61 o
  -7   6   2        2.03       -5.85     13.16 o
  -6   6   2       17.58       21.41     47.67 o
  -5   6   2      218.52      241.19     25.18 o
  -4   6   2      145.48      154.59      7.27 o
  -3   6   2     5341.49     5418.31    108.09 o
  -2   6   2     3635.29     3689.32     40.31 o
  -1   6   2     7901.88     7713.21    102.99 o
   0   6   2     2953.77     2842.43     38.21 o
   1   6   2      784.50      662.36     22.54 o
   2   6   2       35.59       55.51     13.53 o
   3   6   2      183.35      215.66     27.71 o
   4   6   2      137.96      111.03     16.97 o
   5   6   2      194.84      215.27     13.98 o
   6   6   2       19.73        1.42     37.02 o
   7   6   2        0.51      -15.95     62.83 o
   8   6   2       65.75       30.26    140.64 o
  -8   7   2       12.68       11.35    119.80 o
  -7   7   2       22.59        1.00     55.87 o
  -6   7   2        2.45       -7.59     30.03 o
  -5   7   2       15.60       -3.84     10.43 o
  -4   7   2      133.22      162.03     30.43 o
  -3   7   2     4764.99     4991.90    130.20 o
  -2   7   2      265.01      239.84     15.24 o
  -1   7   2     1541.83     1538.59     23.24 o
   0   7   2      122.44       70.87     24.13 o
   1   7   2       32.24       26.62     18.40 o
   2   7   2      424.50      462.41     17.75 o
   3   7   2        4.24       -2.65     25.51 o
   4   7   2       44.51       50.18     17.41 o
   5   7   2       15.36        9.13     16.08 o
   6   7   2       13.15       -0.73      5.63 o
   7   7   2       10.90       26.34     59.74 o
   8   7   2        0.04      -32.56    540.95 o
  -8   8   2       13.24      -22.40    113.25 o
  -7   8   2        0.39       33.16     97.97 o
  -6   8   2      108.13      100.41     47.81 o
  -5   8   2      428.04      398.68     27.41 o
  -4   8   2      124.94       86.75     28.73 o
  -3   8   2      259.30      234.48     19.32 o
  -2   8   2     2053.31     2113.93     50.89 o
  -1   8   2      171.96      165.93     13.56 o
   0   8   2     1033.35      977.96     32.24 o
   1   8   2       25.38       36.11     21.57 o
   2   8   2        8.40       15.87     18.60 o
   3   8   2     1820.50     1890.25     45.92 o
   4   8   2      986.12     1028.47     45.03 o
   5   8   2        0.63       16.46     19.39 o
   6   8   2       97.21      103.55     49.12 o
   7   8   2       16.00       -0.50     12.97 o
   8   8   2       20.25      -23.17    157.35 o
  -8   9   2        0.01      -36.35    221.72 o
  -7   9   2       12.23       28.88    106.25 o
  -6   9   2      102.60      102.92     48.44 o
  -5   9   2      821.57      823.31     21.09 o
  -4   9   2      270.06      283.44     36.09 o
  -3   9   2      460.49      476.51     22.34 o
  -2   9   2      189.16      177.40      9.88 o
  -1   9   2     2336.15     2336.84     32.86 o
   0   9   2      554.83      552.71     30.22 o
   1   9   2        0.22       14.63     19.65 o
   2   9   2     2201.54     2081.62     39.56 o
   3   9   2       48.27       22.88     26.45 o
   4   9   2      298.51      317.55     37.48 o
   5   9   2      134.28      150.95     22.35 o
   6   9   2      335.05      374.63     54.62 o
   7   9   2       11.30        0.06      7.52 o
   8   9   2       12.50       18.37    146.85 o
  -8  10   2        0.01        3.65     31.95 o
  -7  10   2        0.62       20.08    119.19 o
  -6  10   2       82.46       76.60     49.01 o
  -5  10   2        1.68       10.65     18.31 o
  -4  10   2      201.45      229.01     30.69 o
  -3  10   2      821.23      875.52     51.64 o
  -2  10   2       11.12       19.04      9.91 o
  -1  10   2     6896.21     6610.22     55.10 o
   0  10   2       27.75       47.25     22.12 o
   1  10   2      489.79      645.83     52.47 o
   2  10   2      258.03      224.28     13.55 o
   3  10   2        0.00       14.35     42.74 o
   4  10   2      196.90      195.03     35.75 o
   5  10   2        0.04        6.90     54.32 o
   6  10   2      221.02      222.32     57.63 o
   7  10   2        6.51       -7.41     14.18 o
   8  10   2        1.03       -2.38    326.40 o
  -8  11   2        4.72       13.02    132.54 o
  -7  11   2       20.38        7.51    126.13 o
  -6  11   2        4.60        5.54     77.25 o
  -5  11   2      131.59      147.95     35.31 o
  -4  11   2       43.96       24.08    527.78 o
  -3  11   2       20.00       17.53     28.58 o
  -2  11   2      202.19      259.34     12.46 o
  -1  11   2      189.43      177.14     19.80 o
   0  11   2       12.51       35.11     24.37 o
   1  11   2       15.82       -3.74      8.06 o
   2  11   2      330.72      304.77     16.44 o
   3  11   2        1.47       46.29     47.09 o
   4  11   2       18.70      -23.82     44.65 o
   5  11   2        1.68       35.28     45.16 o
   6  11   2       30.91       32.95     54.68 o
   7  11   2        1.82       12.00     85.54 o
   8  11   2        3.92       45.73    173.00 o
  -8  12   2        5.33       73.31    107.05 o
  -7  12   2       34.80       25.20    133.37 o
  -6  12   2        0.04       -6.35    131.87 o
  -5  12   2      185.69      169.98     80.32 o
  -4  12   2      141.29      107.36     58.45 o
  -3  12   2      220.46      187.36     31.22 o
  -2  12   2      557.76      595.31     22.86 o
  -1  12   2       52.40       58.44     19.75 o
   0  12   2      442.72      409.40     31.08 o
   1  12   2      835.51      799.56     26.00 o
   2  12   2      355.36      298.78     18.69 o
   3  12   2      314.95      327.79     68.67 o
   4  12   2      203.38      174.96     65.94 o
   5  12   2       32.10       26.21     61.00 o
   6  12   2       40.13       67.39     55.51 o
   7  12   2        7.36      -30.44    139.30 o
   8  12   2        7.02        8.73    178.78 o
  -8  13   2        0.77       14.04     48.27 o
  -7  13   2        0.32        5.66    138.29 o
  -6  13   2        1.37       -6.79     33.23 o
  -5  13   2      100.91       26.79     68.98 o
  -4  13   2       18.97        3.78      4.92 o
  -3  13   2        5.39       -0.79     25.57 o
  -2  13   2        4.52        3.21     20.92 o
  -1  13   2      374.01      370.65     23.00 o
   0  13   2      229.56      238.74     24.14 o
   1  13   2      226.01      250.60     26.17 o
   2  13   2        5.68        1.79     10.27 o
   3  13   2      715.33      690.90     70.07 o
   4  13   2      223.25      241.39     56.90 o
   5  13   2       26.74      -16.06     37.39 o
   6  13   2        9.80       27.64     87.52 o
   7  13   2       10.09      -37.88    214.46 o
   8  13   2        8.94       21.43    189.90 o
  -8  14   2        6.38      -30.41    154.98 o
  -7  14   2        4.35       45.35    137.70 o
  -6  14   2        0.76        3.02     30.49 o
  -5  14   2       81.33       10.50    111.32 o
  -4  14   2       72.25      -32.13    102.10 o
  -3  14   2       64.50       16.01     47.79 o
  -2  14   2        1.86       14.37     27.24 o
  -1  14   2      594.26      557.77     26.81 o
   0  14   2       56.39       27.80     19.79 o
   1  14   2     1184.20     1203.05     32.71 o
   2  14   2     1292.92     1293.45     30.57 o
   3  14   2       15.52       -4.14     20.11 o
   4  14   2      364.58      412.79     77.05 o
   5  14   2       32.18       32.95     85.92 o
   6  14   2       40.08       40.87     86.67 o
   7  14   2        0.01      -31.40    303.45 o
   8  14   2        5.39       -1.72     30.10 o
  -8  15   2        1.75       17.22    195.63 o
  -7  15   2       17.61       82.51    124.88 o
  -6  15   2       11.06      -31.91     55.42 o
  -5  15   2      198.99      114.58     73.97 o
  -4  15   2       66.47       41.56     70.09 o
  -3  15   2       86.40       48.30     64.25 o
  -2  15   2       34.41       41.68     32.41 o
  -1  15   2        0.05       -1.14      3.55 o
   0  15   2      395.28      384.66     23.61 o
   1  15   2      159.40      133.05     26.49 o
   2  15   2      595.43      573.89     25.80 o
   3  15   2       70.68       21.35     63.59 o
   4  15   2       58.21      129.30     71.73 o
   5  15   2        5.94        7.37     93.84 o
   6  15   2      231.20      163.33     97.91 o
   7  15   2       11.48       37.03    455.09 o
   8  15   2       17.75       26.28    181.54 o
  -7  16   2        1.35      -42.78    142.56 o
  -6  16   2       47.35       73.36    122.62 o
  -5  16   2        9.12      -20.82    216.84 o
  -4  16   2       61.90       84.22     58.03 o
  -3  16   2       13.46        9.98     12.36 o
  -2  16   2      772.56      771.76     34.95 o
  -1  16   2      231.52      249.84     23.30 o
   0  16   2      288.07      257.02     25.45 o
   1  16   2      933.54      941.63     35.43 o
   2  16   2      424.08      451.56     27.18 o
   3  16   2       83.75      130.59     69.43 o
   4  16   2       52.75      113.75     65.72 o
   5  16   2       22.81       24.21     82.97 o
   6  16   2        9.78       57.10    118.36 o
   7  16   2        2.92       44.38    158.04 o
  -7  17   2        3.83       39.40    170.27 o
  -6  17   2       20.12       92.98    105.53 o
  -5  17   2       38.93       69.46     88.27 o
  -4  17   2       10.36       68.95     73.79 o
  -3  17   2        9.07       -1.69     16.33 o
  -2  17   2       85.83       50.69     30.90 o
  -1  17   2      576.88      608.18     27.67 o
   0  17   2      358.92      333.71     25.50 o
   1  17   2       27.56       18.73     26.46 o
   2  17   2        2.54       -0.34      3.92 o
   3  17   2       96.19      114.74     37.39 o
   4  17   2       48.33       52.44     87.01 o
   5  17   2      161.61      258.72     95.21 o
   6  17   2        8.11       67.46    131.94 o
   7  17   2        8.87       23.26    212.97 o
  -7  18   2       18.48      -10.79    147.57 o
  -6  18   2        1.58      -29.04     96.33 o
  -5  18   2       57.33       62.66     93.67 o
  -4  18   2        0.33       32.83     85.90 o
  -3  18   2       26.27       45.55     45.33 o
  -2  18   2      392.80      384.97     27.75 o
  -1  18   2     1717.51     1729.12     39.10 o
   0  18   2       25.93       65.10     27.55 o
   1  18   2      120.79       87.30     28.13 o
   2  18   2      296.21      311.52     25.87 o
   3  18   2      396.30      390.08     44.63 o
   4  18   2        0.05        8.30     75.69 o
   5  18   2        3.19       68.78    109.89 o
   6  18   2       12.41       73.27    120.71 o
   7  18   2       10.25       50.60    176.73 o
  -7  19   2        0.42       42.60    186.34 o
  -6  19   2       12.04       57.67    126.20 o
  -5  19   2       18.81      116.76    116.32 o
  -4  19   2       53.62       74.78     99.21 o
  -3  19   2        2.39      -20.17     62.09 o
  -2  19   2       31.62       29.33     26.00 o
  -1  19   2      321.71      309.45     27.59 o
   0  19   2      195.50      166.02     27.15 o
   1  19   2      352.08      382.83     33.17 o
   2  19   2      162.46      151.38     28.58 o
   3  19   2       43.24        8.76     38.24 o
   4  19   2        8.77      -35.62    110.16 o
   5  19   2       34.65       60.73     96.43 o
   6  19   2        0.07       74.97    129.94 o
   7  19   2       38.82      142.36    157.17 o
  -7  20   2       62.19      171.17    173.67 o
  -6  20   2       14.27       44.82    139.55 o
  -5  20   2      289.29      296.35    117.44 o
  -4  20   2      272.69      230.02    100.81 o
  -3  20   2      117.91      154.89     46.15 o
  -2  20   2      110.39      127.72     28.65 o
  -1  20   2        0.00        1.26     25.67 o
   0  20   2      262.66      231.93     28.09 o
   1  20   2      542.96      528.69     35.90 o
   2  20   2       32.56       57.95     44.11 o
   3  20   2       63.53       52.83     45.08 o
   4  20   2       30.83       70.91     97.66 o
   5  20   2       16.24       42.14    122.80 o
   6  20   2        0.84        3.07     40.33 o
  -6  21   2       20.74       82.43    162.06 o
  -5  21   2        0.74       37.10    103.07 o
  -4  21   2       29.22       63.03    104.41 o
  -3  21   2       13.72        6.30     56.63 o
  -2  21   2      145.31      152.22     29.67 o
  -1  21   2     2399.47     2465.43     47.89 o
   0  21   2      625.08      639.88     34.71 o
   1  21   2        0.87        6.80     29.96 o
   2  21   2      845.43      987.81     45.43 o
   3  21   2      154.77      106.01     51.27 o
   4  21   2       70.40       42.14     78.18 o
   5  21   2        4.97       26.67    114.02 o
   6  21   2       16.11       24.57    127.79 o
  -6  22   2        0.75       -6.64    380.86 o
  -5  22   2       47.28       58.91    116.11 o
  -4  22   2       38.07       41.14    110.63 o
  -3  22   2      255.75      219.18     53.78 o
  -2  22   2      146.95      109.07     31.45 o
  -1  22   2       17.55        9.73     28.67 o
   0  22   2     1025.64     1066.30     39.34 o
   1  22   2     1016.98     1005.06     38.06 o
   2  22   2       23.27        3.26     35.13 o
   3  22   2        4.38       -9.71    115.43 o
   4  22   2       12.18       22.16    542.61 o
   5  22   2       42.92       74.05    125.18 o
   6  22   2      120.44      239.01    178.59 o
  -6  23   2        9.12        6.76    165.30 o
  -5  23   2       11.94       54.98    143.32 o
  -4  23   2        7.22       50.67    112.96 o
  -3  23   2       33.48       11.60     57.93 o
  -2  23   2       55.09       66.09     34.29 o
  -1  23   2        8.28       22.15     17.42 o
   0  23   2      136.25      120.02     34.22 o
   1  23   2       41.13       48.15     33.16 o
   2  23   2       89.81      122.27     40.41 o
   3  23   2        0.01        0.72     45.71 o
   4  23   2        1.78      -51.92     87.43 o
   5  23   2       19.66       98.76    150.47 o
   6  23   2       15.66      -10.25    533.93 o
  -5  24   2        5.65      163.23    160.54 o
  -4  24   2        1.33       22.80    116.61 o
  -3  24   2        4.82       19.29     75.47 o
  -2  24   2       96.34       87.74     44.37 o
  -1  24   2      110.03      119.71     35.14 o
   0  24   2       66.68       65.04     36.00 o
   1  24   2      112.45      108.34     37.95 o
   2  24   2       31.49       16.81     56.69 o
   3  24   2        7.73       27.93     90.39 o
   4  24   2        7.97      -11.35     80.08 o
   5  24   2        2.34       72.46    131.05 o
  -5  25   2        5.26       29.29    172.01 o
  -4  25   2        0.17       76.98    123.78 o
  -3  25   2       11.25       30.08     78.59 o
  -2  25   2       19.11       47.71     46.00 o
  -1  25   2        9.05       26.88     39.33 o
   0  25   2        9.05        2.94     14.75 o
   1  25   2       73.72       77.44     38.43 o
   2  25   2        0.09        1.68     45.66 o
   3  25   2       55.77       68.94     64.62 o
   4  25   2        2.18        6.23    103.02 o
   5  25   2        8.91       77.54    149.05 o
  -5  26   2        3.72       23.16  16762.02 o
  -4  26   2        3.04       45.28    138.14 o
  -3  26   2        5.81      -45.63     83.17 o
  -2  26   2        2.11       -5.83     26.90 o
  -1  26   2       44.74       53.25     43.90 o
   0  26   2      142.89      185.01     43.67 o
   1  26   2      118.03      120.14     46.07 o
   2  26   2       42.30       13.44     17.14 o
   3  26   2        3.78        7.94     68.32 o
   4  26   2        2.90      -37.68    165.02 o
   5  26   2       35.78      160.31    186.27 o
  -4  27   2        0.98       14.21     82.83 o
  -3  27   2        5.75       10.45    105.37 o
  -2  27   2        2.38       29.13     59.88 o
  -1  27   2       58.96       76.34     40.16 o
   0  27   2        3.22       -1.28     38.73 o
   1  27   2      247.61      287.58     46.38 o
   2  27   2        2.85        8.68     57.41 o
   3  27   2       15.57       59.59     77.50 o
   4  27   2        1.72      -12.85    118.50 o
  -4  28   2       17.68       56.16    118.27 o
  -3  28   2       25.81       70.78     95.12 o
  -2  28   2        6.25       33.30     58.55 o
  -1  28   2       12.74       23.37     48.98 o
   0  28   2       81.97       89.96     49.30 o
   1  28   2        1.64        4.09     37.40 o
   2  28   2       29.20       43.68     65.11 o
   3  28   2        4.87      -32.05     72.32 o
   4  28   2       25.47      228.51    179.38 o
  -4  29   2        0.55      -23.61     50.43 o
  -3  29   2       96.89      211.41     97.54 o
  -2  29   2       30.12       77.39     94.42 o
  -1  29   2       18.31       11.65     62.23 o
   0  29   2       45.63       90.94     54.83 o
   1  29   2       21.73       13.72     69.68 o
   2  29   2        8.70       27.80     80.44 o
   3  29   2        0.96       65.75    102.77 o
   4  29   2       37.96      127.17    194.25 o
  -3  30   2        4.41       39.99    120.90 o
  -2  30   2       24.56       68.34    102.44 o
  -1  30   2       43.10      143.05     74.18 o
   0  30   2        0.25       19.19     49.27 o
   1  30   2       11.95       -0.03     10.33 o
   2  30   2        5.45       19.74     81.85 o
   3  30   2        5.47       35.12    105.95 o
  -3  31   2        0.47       98.70    115.08 o
  -2  31   2        0.54       34.02    100.77 o
  -1  31   2       75.93      133.01     76.84 o
   0  31   2       70.02       80.87     65.64 o
   1  31   2        2.99       -9.24     18.27 o
   2  31   2        1.37       25.87     82.13 o
   3  31   2        0.01       -9.29     53.37 o
  -2  32   2        0.32       28.58    116.42 o
  -1  32   2       38.16       71.44    104.51 o
   0  32   2        5.84       22.45    101.26 o
   1  32   2       25.31       34.14     60.90 o
   2  32   2        5.23       68.61    190.00 o
  -2  33   2       30.64       85.16    203.24 o
  -1  33   2       22.10       13.82     79.16 o
   0  33   2       11.46      171.24    113.22 o
   1  33   2        3.34      -15.44     55.32 o
   2  33   2       29.07       65.63    124.19 o
  -1  34   2       31.15      -20.23     87.34 o
   0  34   2       19.40       72.25    113.14 o
   1  34   2        0.97        6.43     87.94 o
  -8   1   3        0.19       75.04    128.55 o
  -7   1   3       12.02       33.14     61.63 o
  -6   1   3      640.37      684.93     24.09 o
  -5   1   3     1171.03     1180.06     24.26 o
  -4   1   3      326.53      346.00     18.04 o
  -3   1   3      333.06      336.44     11.25 o
  -2   1   3     1709.91     1644.13     34.93 o
   2   1   3       56.63       53.72      8.14 o
   3   1   3      952.09      925.46     30.08 o
   4   1   3     1713.99     1650.45     31.29 o
   5   1   3        1.20        1.21     13.97 o
   6   1   3        1.30       -6.75     32.09 o
   7   1   3       10.20       -4.99      9.49 o
   8   1   3       12.23       65.19     90.89 o
  -8   2   3       22.13       40.82    116.57 o
  -7   2   3       50.82       95.16     58.19 o
  -6   2   3       86.30       81.79     23.42 o
  -5   2   3      285.01      275.24     19.13 o
  -4   2   3     1322.26     1317.22     28.51 o
  -3   2   3       19.26        6.22      3.85 o
  -2   2   3      307.27      254.19     17.32 o
   1   2   3    36650.75    34048.31    418.88 o
   2   2   3       53.26       53.41      8.93 o
   3   2   3      374.25      394.81      7.98 o
   4   2   3       37.17       26.45     16.49 o
   5   2   3       99.40      106.57     28.42 o
   6   2   3       91.74       89.37     38.37 o
   7   2   3       13.59        5.33     31.69 o
   8   2   3       11.14      -21.14     90.33 o
  -8   3   3        6.39       -2.31    136.47 o
  -7   3   3        0.01       24.88     53.84 o
  -6   3   3       29.66        3.46     12.07 o
  -5   3   3      193.83      233.82     19.27 o
  -4   3   3      507.27      459.34     12.41 o
  -3   3   3      418.88      424.87     24.95 o
  -2   3   3     3290.49     3366.78     78.39 o
  -1   3   3     5826.31     5525.74     45.34 o
   1   3   3       67.33       87.04     12.18 o
   2   3   3    10200.88    10105.10     94.39 o
   3   3   3      919.46      799.24     12.70 o
   4   3   3      474.79      433.76     16.82 o
   5   3   3        0.79       -3.95     12.80 o
   6   3   3       45.72       23.60     39.15 o
   7   3   3      118.39       76.59     60.34 o
   8   3   3        7.07       14.87     34.51 o
  -8   4   3        7.83      -20.90     70.42 o
  -7   4   3        0.43       11.64     48.15 o
  -6   4   3       11.32        2.38      8.21 o
  -5   4   3       36.99        7.19      9.59 o
  -4   4   3       99.75      119.18     15.30 o
  -3   4   3       15.06       -4.55     12.20 o
  -2   4   3        1.60       15.58     10.40 o
  -1   4   3      887.75      805.87     34.75 o
   1   4   3     1715.10     1617.49     51.07 o
   2   4   3        7.46       -0.77      5.17 o
   3   4   3     1304.39     1347.17     20.59 o
   4   4   3      345.78      341.73     11.50 o
   5   4   3        6.99       21.92     18.64 o
   6   4   3        8.50        2.41     20.64 o
   7   4   3       21.29       51.36     51.81 o
   8   4   3      119.61      135.26     88.01 o
  -8   5   3       50.13      -21.06     57.14 o
  -7   5   3        2.62       -1.54     19.20 o
  -6   5   3      308.10      275.08     34.05 o
  -5   5   3       18.97        8.76     10.30 o
  -4   5   3      707.62      724.29     12.31 o
  -3   5   3       51.88       58.25     10.04 o
  -2   5   3      612.10      561.88     13.57 o
  -1   5   3     1377.31     1351.79     17.37 o
   0   5   3    21295.42    19419.41    323.93 o
   1   5   3      423.54      419.95     21.82 o
   2   5   3     2111.02     2105.83     29.19 o
   3   5   3     1747.25     1746.45     16.39 o
   4   5   3      943.18     1015.07     15.05 o
   5   5   3       71.06       65.89      9.87 o
   6   5   3        5.62       30.06     39.25 o
   7   5   3      144.29      178.90     56.85 o
   8   5   3       23.61      -31.72    107.93 o
  -8   6   3       12.06      -24.74     62.03 o
  -7   6   3       13.48        2.85     47.79 o
  -6   6   3      302.29      239.69     34.71 o
  -5   6   3      771.12      778.62     18.24 o
  -4   6   3       89.86       76.15      8.63 o
  -3   6   3      135.50      116.10      9.72 o
  -2   6   3       52.02       34.36      9.26 o
  -1   6   3     9174.48     8843.48     79.14 o
   0   6   3     1172.82     1175.97     24.99 o
   1   6   3     2757.05     2571.57     72.84 o
   2   6   3     1703.89     1715.85     51.57 o
   3   6   3        0.11        3.57     19.43 o
   4   6   3      186.31      164.07     12.11 o
   5   6   3       97.95      109.63      9.41 o
   6   6   3        2.82      -17.38     36.62 o
   7   6   3       53.76       56.12     57.80 o
   8   6   3       25.58       44.13    134.75 o
  -8   7   3       11.51      -50.12    131.48 o
  -7   7   3        0.92        4.50     50.16 o
  -6   7   3      272.00      321.07     48.71 o
  -5   7   3      175.22      188.96     26.58 o
  -4   7   3     1584.45     1638.13     27.71 o
  -3   7   3      436.24      449.31     18.83 o
  -2   7   3       36.35       45.72      7.02 o
  -1   7   3     1974.28     1823.34     24.10 o
   0   7   3       30.27       17.76     23.41 o
   1   7   3     1559.87     1519.65     28.91 o
   2   7   3     1146.54     1162.29     25.75 o
   3   7   3       45.09       42.90     23.40 o
   4   7   3      196.41      177.31     15.16 o
   5   7   3        2.89       14.77     24.40 o
   6   7   3      120.17      126.00     42.17 o
   7   7   3       17.78       41.39     64.67 o
   8   7   3       22.68      -19.09     47.15 o
  -8   8   3        0.00      -11.51    556.33 o
  -7   8   3       17.83       44.58    100.90 o
  -6   8   3       93.69      114.60     49.90 o
  -5   8   3      211.31      226.39     16.53 o
  -4   8   3      495.49      492.12     31.86 o
  -3   8   3      798.86      853.58     22.25 o
  -2   8   3     2531.10     2455.37     26.43 o
  -1   8   3      754.62      724.92     21.36 o
   0   8   3      461.65      492.42     27.02 o
   1   8   3      245.66      262.33     28.20 o
   2   8   3      700.77      750.01     27.32 o
   3   8   3       83.44      105.66     31.15 o
   4   8   3       13.77       25.61     16.26 o
   5   8   3       29.27       41.34     28.43 o
   6   8   3        0.06      -22.00     33.44 o
   7   8   3       27.06       45.15     62.28 o
   8   8   3       33.10       55.26    122.41 o
  -8   9   3        0.01       32.66    145.22 o
  -7   9   3       32.10      119.08    113.94 o
  -6   9   3      114.14      137.49     51.05 o
  -5   9   3       16.36       10.35     19.93 o
  -4   9   3      266.90      245.94     28.77 o
  -3   9   3       84.90       77.50     19.82 o
  -2   9   3       14.43       15.87      7.83 o
  -1   9   3     1163.91     1049.49     20.45 o
   0   9   3     1262.40     1274.27     30.09 o
   1   9   3      153.31      174.89     22.77 o
   2   9   3      205.94      204.25     12.51 o
   3   9   3       14.00       26.46     30.95 o
   4   9   3      524.71      456.88     40.89 o
   5   9   3      254.61      256.17     29.50 o
   6   9   3       69.44       64.92     51.29 o
   7   9   3       72.54       86.36     61.18 o
   8   9   3        2.78      -27.38    115.11 o
  -8  10   3        3.26        9.51    128.31 o
  -7  10   3       13.77       64.88    120.72 o
  -6  10   3        0.29      -24.97     32.56 o
  -5  10   3      141.15      151.29     25.58 o
  -4  10   3      345.13      369.97     57.74 o
  -3  10   3       36.88       64.05     21.73 o
  -2  10   3        0.56       -0.41      3.31 o
  -1  10   3      193.34      183.02     15.43 o
   0  10   3      119.95      129.21     22.59 o
   1  10   3     1589.09     1494.45     40.25 o
   2  10   3      132.81      103.93     20.49 o
   3  10   3      277.39      283.53     58.31 o
   4  10   3      390.10      373.56     39.66 o
   5  10   3      143.14       90.79     44.31 o
   6  10   3       97.74      105.42     58.52 o
   7  10   3       26.38        8.99     73.04 o
   8  10   3        0.69        5.99     15.71 o
  -8  11   3        6.90      -15.89     64.37 o
  -7  11   3       13.50       22.39    125.93 o
  -6  11   3        5.93       79.05     85.81 o
  -5  11   3      251.22      253.22     37.89 o
  -4  11   3     1966.45     2035.92     97.87 o
  -3  11   3      191.32      190.15     22.18 o
  -2  11   3       64.23       77.93     11.87 o
  -1  11   3     1067.86     1115.19     23.97 o
   0  11   3     2576.49     2659.11     48.88 o
   1  11   3      834.13      816.72     33.38 o
   2  11   3       97.33      104.79     17.87 o
   3  11   3      300.11      327.43     61.96 o
   4  11   3        0.43      -20.77     34.38 o
   5  11   3      256.62      280.75     46.41 o
   6  11   3      146.94      186.98     60.25 o
   7  11   3       28.16       36.98     71.20 o
   8  11   3        9.13      182.67    179.39 o
  -8  12   3        2.10      -39.48     78.59 o
  -7  12   3       12.64       18.52    132.74 o
  -6  12   3       17.87      -16.43     87.69 o
  -5  12   3        4.20      -28.91     28.91 o
  -4  12   3      987.56     1007.21     89.40 o
  -3  12   3        1.50       -6.89     10.73 o
  -2  12   3      252.10      235.16     16.94 o
  -1  12   3      416.01      490.65     25.06 o
   0  12   3       23.20       20.95     26.85 o
   1  12   3     1321.41     1455.20     40.55 o
   2  12   3      234.69      251.69     19.69 o
   3  12   3      236.53      264.46     68.48 o
   4  12   3       38.77       34.15     68.51 o
   5  12   3      684.26      573.98     85.15 o
   6  12   3       17.10        0.27     31.81 o
   7  12   3       70.11      137.61     78.35 o
   8  12   3        1.55       24.08    185.33 o
  -8  13   3        1.03       13.33   1052.74 o
  -7  13   3       44.22       55.98    133.73 o
  -6  13   3       62.93       75.06    109.23 o
  -5  13   3      188.94      152.14     81.23 o
  -4  13   3      363.89      249.54     75.69 o
  -3  13   3      317.78      275.56     31.70 o
  -2  13   3       22.40       36.91     20.68 o
  -1  13   3      977.86     1117.68     33.01 o
   0  13   3      993.26      877.15     37.56 o
   1  13   3      159.40      162.37     29.83 o
   2  13   3       90.60       94.55     18.88 o
   3  13   3       14.35       33.87     60.85 o
   4  13   3        0.00      -14.15     57.83 o
   5  13   3      104.90      160.27     86.90 o
   6  13   3       30.62       40.02     88.24 o
   7  13   3        0.89       26.62     71.16 o
   8  13   3       15.20       45.58    186.20 o
  -8  14   3        8.15        2.36    198.01 o
  -7  14   3        0.01      -56.86     82.10 o
  -6  14   3        8.07        0.78    100.25 o
  -5  14   3       16.15      -11.29     52.39 o
  -4  14   3       11.39       32.61     60.60 o
  -3  14   3      214.26      194.19     34.91 o
  -2  14   3     1124.23     1119.06     29.13 o
  -1  14   3       49.19       23.73     19.69 o
   0  14   3       67.33       86.41     30.55 o
   1  14   3      627.55      637.32     29.94 o
   2  14   3      881.19      916.82     28.90 o
   3  14   3        7.94       -4.55    351.11 o
   4  14   3       75.78      139.27     63.06 o
   5  14   3       31.92       37.77     90.40 o
   6  14   3       24.23        2.43     50.66 o
   7  14   3        0.06      -19.35     71.81 o
   8  14   3        3.06       58.02    177.58 o
  -8  15   3       14.03      -12.69    632.23 o
  -7  15   3        0.24       16.91    134.98 o
  -6  15   3        0.33       84.68    110.77 o
  -5  15   3      130.06       50.29     80.90 o
  -4  15   3       94.40       90.72     56.46 o
  -3  15   3      270.08      275.67     74.27 o
  -2  15   3        0.11      -18.05     29.01 o
  -1  15   3      816.38      714.60     26.08 o
   0  15   3      203.32      169.16     26.27 o
   1  15   3     1649.06     1683.95     38.81 o
   2  15   3      230.38      219.87     22.76 o
   3  15   3      255.95      271.88     73.73 o
   4  15   3      204.42      236.84     64.09 o
   5  15   3       62.04        6.23     15.79 o
   6  15   3      112.88       87.75    100.44 o
   7  15   3       21.58       24.62    135.50 o
   8  15   3       24.49      -36.25    100.18 o
  -7  16   3       38.57       12.95    161.81 o
  -6  16   3        3.77       40.25    115.88 o
  -5  16   3        0.43       47.18     99.36 o
  -4  16   3        2.52       -7.55     49.79 o
  -3  16   3       40.62       68.20     17.23 o
  -2  16   3        1.72        2.33     34.70 o
  -1  16   3      263.00      230.53     24.27 o
   0  16   3        0.41       -2.60     13.86 o
   1  16   3       12.36       22.30     24.93 o
   2  16   3        9.31        7.87     26.90 o
   3  16   3      231.13      308.83     65.02 o
   4  16   3        1.98      117.99     80.28 o
   5  16   3       12.50       12.94     75.72 o
   6  16   3       77.72       53.17    116.10 o
   7  16   3       20.88        7.30    144.78 o
  -7  17   3        7.63       82.49    145.77 o
  -6  17   3        9.22       53.53    124.51 o
  -5  17   3       44.18       75.76     94.50 o
  -4  17   3       93.70       39.63     82.51 o
  -3  17   3      200.60      199.56     18.54 o
  -2  17   3       62.98       28.92     38.03 o
  -1  17   3      513.73      477.10     26.55 o
   0  17   3       76.42       65.57     21.71 o
   1  17   3        2.60      -16.37     22.52 o
   2  17   3      374.42      387.83     27.89 o
   3  17   3      540.24      552.93     47.30 o
   4  17   3        6.40       57.13     71.40 o
   5  17   3       30.09       20.65     99.29 o
   6  17   3        3.88        5.59    133.05 o
   7  17   3        7.44      -51.61    110.36 o
  -7  18   3        2.62       68.07    172.54 o
  -6  18   3        5.01       14.27    116.90 o
  -5  18   3        0.48       52.10     81.89 o
  -4  18   3        0.18       18.91     90.51 o
  -3  18   3      209.70      174.72     36.00 o
  -2  18   3      120.71       70.66     40.97 o
  -1  18   3      619.48      608.41     30.44 o
   0  18   3       95.95       87.84     26.81 o
   1  18   3     1677.34     1727.60     44.01 o
   2  18   3        3.38        2.15      7.85 o
   3  18   3       25.36        7.77     25.42 o
   4  18   3        0.45       31.37     89.58 o
   5  18   3      422.31      419.62    110.34 o
   6  18   3        2.57       -9.90     62.52 o
   7  18   3        0.65       21.99    180.14 o
  -7  19   3        0.55       82.87    175.93 o
  -6  19   3       13.08      135.33    147.24 o
  -5  19   3        0.07       54.48    107.49 o
  -4  19   3        5.36       47.43    100.23 o
  -3  19   3       62.94       38.22     38.77 o
  -2  19   3       55.09       39.48     37.84 o
  -1  19   3     2338.00     2322.46     50.60 o
   0  19   3       88.19       87.94     25.55 o
   1  19   3      514.63      508.66     35.85 o
   2  19   3      101.69       90.98     29.49 o
   3  19   3       30.80       65.61     48.79 o
   4  19   3        2.79       12.61     84.36 o
   5  19   3        0.58       25.02     92.34 o
   6  19   3        9.30       30.32    108.53 o
   7  19   3        2.94      -43.80    269.28 o
  -7  20   3       17.20       46.15    189.96 o
  -6  20   3       12.61       23.28    129.17 o
  -5  20   3       49.88       29.74    124.01 o
  -4  20   3      363.86      477.83    103.26 o
  -3  20   3       71.70      118.53     44.65 o
  -2  20   3       57.40       20.40     34.18 o
  -1  20   3      379.58      322.41     28.91 o
   0  20   3     1411.19     1336.42     41.81 o
   1  20   3       26.87       -8.12     32.43 o
   2  20   3      311.88      241.19     30.61 o
   3  20   3      240.26      224.39     46.91 o
   4  20   3      145.73       44.96    103.30 o
   5  20   3        2.79      -20.43     62.74 o
   6  20   3        1.55       25.76    154.04 o
  -6  21   3        7.56       38.52    141.85 o
  -5  21   3        4.04       10.29    149.56 o
  -4  21   3        0.05       42.87    106.33 o
  -3  21   3       40.35       25.07     49.18 o
  -2  21   3      486.13      491.05     35.29 o
  -1  21   3       86.96       40.56     25.67 o
   0  21   3      363.64      356.17     31.01 o
   1  21   3       85.81       97.19     32.90 o
   2  21   3      351.24      353.91     32.87 o
   3  21   3       30.90        0.58     13.86 o
   4  21   3       71.61       97.10     78.84 o
   5  21   3        0.03        1.33     15.46 o
   6  21   3       43.33       73.32    150.81 o
  -6  22   3       55.74       53.28    174.35 o
  -5  22   3        2.85       64.11    121.70 o
  -4  22   3        0.08       26.87    117.37 o
  -3  22   3        5.68        5.00     35.22 o
  -2  22   3      133.26      131.38     41.15 o
  -1  22   3       85.20      107.06     30.96 o
   0  22   3      298.67      347.76     31.17 o
   1  22   3        1.69       16.08     21.49 o
   2  22   3       35.16       55.62     37.83 o
   3  22   3        0.36        4.46     54.49 o
   4  22   3        6.10       54.03    114.88 o
   5  22   3        3.67       -3.84    113.75 o
   6  22   3        0.01      100.54    161.30 o
  -6  23   3        5.95       89.82    174.63 o
  -5  23   3        6.51        2.73     11.10 o
  -4  23   3       10.40       25.63    126.52 o
  -3  23   3       13.17        1.97     67.80 o
  -2  23   3      172.55      223.88     42.55 o
  -1  23   3       29.75       41.99     32.84 o
   0  23   3        0.96       24.64     29.63 o
   1  23   3        1.39        4.92     32.57 o
   2  23   3      100.65       71.33     40.35 o
   3  23   3      163.24      154.35     62.65 o
   4  23   3       18.90       55.39    119.17 o
   5  23   3       80.53      163.75    130.26 o
   6  23   3       10.44       72.32    177.59 o
  -5  24   3        2.02       35.35    118.73 o
  -4  24   3       99.37       93.58    133.52 o
  -3  24   3       23.71        6.82     41.70 o
  -2  24   3      144.62      128.21     40.97 o
  -1  24   3       72.78       50.52     37.95 o
   0  24   3      278.85      322.49     41.19 o
   1  24   3      102.64      135.51     36.97 o
   2  24   3       43.55       50.22     60.13 o
   3  24   3       21.49       39.72     63.85 o
   4  24   3      129.77      128.73     98.46 o
   5  24   3      122.50      140.52    145.22 o
  -5  25   3       18.02       19.47    142.19 o
  -4  25   3        7.30       46.18    140.96 o
  -3  25   3       58.66       51.61     68.50 o
  -2  25   3        0.00        8.70     54.86 o
  -1  25   3        6.14       21.61     40.56 o
   0  25   3      263.86      303.73     38.34 o
   1  25   3      201.83      209.58     39.61 o
   2  25   3        4.67        0.50     42.65 o
   3  25   3        0.11       -1.31     66.82 o
   4  25   3       46.67       21.68    127.83 o
   5  25   3        7.04      103.39    172.19 o
  -5  26   3       10.97      116.25    156.02 o
  -4  26   3        3.84       32.91     95.82 o
  -3  26   3       61.46       71.04     73.61 o
  -2  26   3        7.19       -9.79     51.25 o
  -1  26   3      149.24      178.06     42.29 o
   0  26   3      288.38      371.61     43.67 o
   1  26   3        0.02        4.58     28.08 o
   2  26   3        0.92       -7.54     42.69 o
   3  26   3       23.37       10.16     77.65 o
   4  26   3        7.83      113.65    154.31 o
   5  26   3        0.00      -34.53     70.37 o
  -4  27   3        7.54      110.05    106.78 o
  -3  27   3       42.49       55.68     95.30 o
  -2  27   3       91.37      127.52     53.50 o
  -1  27   3      183.39      250.22     45.35 o
   0  27   3        4.62       18.03     45.85 o
   1  27   3       54.35       98.87     48.60 o
   2  27   3       10.19       16.14     37.75 o
   3  27   3       11.12       54.71     87.56 o
   4  27   3        7.25        0.70    164.01 o
  -4  28   3        3.34       44.78    112.99 o
  -3  28   3       54.33      130.56     94.12 o
  -2  28   3        4.74       26.49    119.04 o
  -1  28   3       46.27       77.71     47.89 o
   0  28   3       32.42       21.10     26.57 o
   1  28   3       18.99       33.70     60.19 o
   2  28   3        1.10       32.27     61.49 o
   3  28   3       86.85      118.24     93.15 o
   4  28   3       11.66        0.24      1.98 o
  -4  29   3       20.52       42.24    106.46 o
  -3  29   3       20.51       32.06    105.31 o
  -2  29   3       12.64       34.86     99.01 o
  -1  29   3       13.81       26.32     38.77 o
   0  29   3        4.92       12.77     20.55 o
   1  29   3        0.29       23.46     61.93 o
   2  29   3       60.49       86.44     66.14 o
   3  29   3        0.00       -3.62     28.70 o
   4  29   3       22.71        1.13      6.81 o
  -3  30   3        0.35      -22.23     46.49 o
  -2  30   3       94.27      139.87     89.90 o
  -1  30   3       22.59      126.00     70.04 o
   0  30   3        0.97        1.34     40.23 o
   1  30   3       44.12       74.25     80.30 o
   2  30   3       31.97       21.62     68.11 o
   3  30   3        0.01       -1.64    162.13 o
  -3  31   3       18.20       49.69    110.38 o
  -2  31   3        8.42       52.80    106.54 o
  -1  31   3        0.34       59.97     90.18 o
   0  31   3       17.44       23.13     76.66 o
   1  31   3       10.28       11.99     65.95 o
   2  31   3       11.49       34.70     76.69 o
   3  31   3        1.42        0.59     41.16 o
  -2  32   3       21.46       61.20    127.71 o
  -1  32   3        0.68        9.71     47.18 o
   0  32   3        2.44       36.13    105.87 o
   1  32   3        0.19       47.55    101.31 o
   2  32   3        4.19      -31.80    116.58 o
  -2  33   3       13.37      -54.66    102.89 o
  -1  33   3        4.19       79.55    115.90 o
   0  33   3        0.34        0.69     66.32 o
   1  33   3       13.25       70.78     95.08 o
   2  33   3       11.87       27.64     67.57 o
  -1  34   3       40.49       74.18    191.30 o
   0  34   3        6.88       61.60    174.06 o
   1  34   3        4.68      -12.42     52.68 o
  -7   0   4       10.27       18.47     81.28 o
  -6   0   4       50.37       71.16     33.09 o
  -5   0   4       81.91       53.39     25.49 o
  -4   0   4     2492.32     2363.40     64.50 o
  -3   0   4      330.35      301.10     14.01 o
  -2   0   4      475.91      394.59     21.34 o
   1   0   4    75013.20    69314.23    511.16 o
   2   0   4      108.48      106.16      8.31 o
   3   0   4      526.40      590.98     16.94 o
   4   0   4      305.05      362.24     31.13 o
   5   0   4        2.94       -6.32     29.13 o
   6   0   4      473.12      462.53     73.84 o
   7   0   4       90.26       70.31    102.03 o
   8   0   4       26.93       40.85    142.38 o
  -7   1   4       22.18       -2.21     74.49 o
  -6   1   4     2268.01     2533.41     47.02 o
  -5   1   4     2206.70     2233.43     32.84 o
  -4   1   4       36.46       79.01     25.30 o
  -3   1   4      715.34      679.65     16.60 o
  -2   1   4      135.21      128.00     11.31 o
   1   1   4     3396.31     3276.99     31.31 o
   2   1   4       62.16       54.95      8.86 o
   3   1   4     1417.90     1410.65     19.30 o
   4   1   4      595.05      562.22     24.64 o
   5   1   4     1713.32     1816.02     44.12 o
   6   1   4       28.76       40.09     44.46 o
   7   1   4      105.60      119.76     67.68 o
   8   1   4       66.39      116.35     97.56 o
  -8   2   4        0.67        3.97    124.76 o
  -7   2   4      132.83      135.52     57.46 o
  -6   2   4      216.65      276.87     24.11 o
  -5   2   4      139.20      183.04     19.75 o
  -4   2   4      425.55      419.80     16.52 o
  -3   2   4     1366.47     1437.19     22.73 o
  -2   2   4        0.45       -5.94      5.94 o
  -1   2   4     7033.53     6597.68    137.27 o
   1   2   4     3896.27     3576.44     24.81 o
   2   2   4     2305.94     2315.42     16.25 o
   3   2   4      134.72      123.97      9.11 o
   4   2   4       15.15       12.89     16.39 o
   5   2   4      509.96      477.19     32.56 o
   6   2   4      440.83      473.15     35.33 o
   7   2   4      110.27      151.71     64.31 o
   8   2   4        0.01       -1.61     15.00 o
  -8   3   4       36.07       -9.74    100.71 o
  -7   3   4       10.70       21.09     50.44 o
  -6   3   4       70.34       45.10     30.43 o
  -5   3   4        6.16       -0.84      7.21 o
  -4   3   4      174.92      176.27     13.09 o
  -3   3   4     1809.42     1949.77     24.51 o
  -2   3   4     6011.20     5692.39     94.67 o
  -1   3   4    24562.55    22200.87    100.02 o
   1   3   4      149.50      154.79     15.96 o
   2   3   4      166.85      204.84     11.05 o
   3   3   4      174.47      173.80      9.39 o
   4   3   4      320.83      322.22     14.30 o
   5   3   4      521.42      567.85     26.37 o
   6   3   4        3.04       26.03     44.48 o
   7   3   4       88.36       73.49     65.56 o
   8   3   4        2.11      -60.96     94.68 o
  -8   4   4       27.87       43.06    119.31 o
  -7   4   4        6.77       47.39     77.17 o
  -6   4   4      353.08      339.67     30.84 o
  -5   4   4      107.63      105.04     18.94 o
  -4   4   4      772.11      756.70     19.48 o
  -3   4   4     2663.28     2752.78     24.87 o
  -2   4   4        0.41       -2.75      6.62 o
  -1   4   4     3375.47     3280.21     34.58 o
   1   4   4     1444.28     1394.53     25.37 o
   2   4   4      737.88      764.76     14.66 o
   3   4   4       94.46       96.03      9.33 o
   4   4   4      330.98      319.50     11.08 o
   5   4   4      516.59      498.07     24.40 o
   6   4   4      405.09      391.48     40.64 o
   7   4   4        2.01      -14.95     50.84 o
   8   4   4        0.02       -0.71     86.96 o
  -8   5   4        1.40       18.70    133.01 o
  -7   5   4      131.99      186.25    106.77 o
  -6   5   4       43.27       51.77     30.86 o
  -5   5   4        0.19        9.99     16.51 o
  -4   5   4       77.20       62.45     11.77 o
  -3   5   4      486.78      451.20     14.04 o
  -2   5   4     2878.08     2954.11     58.66 o
  -1   5   4     4559.91     4121.91     78.88 o
   0   5   4       72.53      107.10     22.41 o
   1   5   4      549.99      577.53     14.19 o
   2   5   4      350.36      336.48     14.34 o
   3   5   4      293.58      276.06     11.39 o
   4   5   4        3.58        0.95      3.58 o
   5   5   4      192.17      164.24     13.06 o
   6   5   4      260.32      261.13     39.25 o
   7   5   4       11.48       12.67     25.20 o
   8   5   4       22.71       10.07    154.25 o
  -8   6   4        4.54      -24.67    107.16 o
  -7   6   4       70.51      106.86     65.21 o
  -6   6   4       40.00       57.75     35.32 o
  -5   6   4       51.19       24.06     10.22 o
  -4   6   4       29.05       32.73     10.66 o
  -3   6   4        0.69       -8.48      8.48 o
  -2   6   4     1325.99     1299.07     28.02 o
  -1   6   4     3060.71     2899.30     41.39 o
   0   6   4     1216.91     1271.88     28.89 o
   1   6   4      832.14      824.54     19.09 o
   2   6   4      923.95      938.69     18.16 o
   3   6   4      650.58      654.97     12.42 o
   4   6   4       33.00       32.92     17.22 o
   5   6   4       61.53       74.76     13.92 o
   6   6   4       20.21       12.93     34.45 o
   7   6   4        4.61       -2.69     25.94 o
   8   6   4       12.51      119.30    126.64 o
  -8   7   4       10.29       10.01    122.76 o
  -7   7   4        0.51       34.09     98.47 o
  -6   7   4       98.59      108.03     35.06 o
  -5   7   4      441.89      522.60     26.27 o
  -4   7   4       26.06       18.95      8.64 o
  -3   7   4       98.45       84.32     14.64 o
  -2   7   4      941.14      975.22     12.50 o
  -1   7   4      434.53      441.69     14.13 o
   0   7   4      533.12      563.68     37.30 o
   1   7   4     2584.34     2733.61     47.87 o
   2   7   4      635.70      691.86     16.66 o
   3   7   4      260.11      307.43     39.24 o
   4   7   4     1045.31      960.89     44.99 o
   5   7   4      264.68      297.22     24.71 o
   6   7   4       20.48       -4.15     16.36 o
   7   7   4        1.65       10.34     30.03 o
   8   7   4        0.84      -73.13    117.31 o
  -8   8   4       62.88       81.91    151.23 o
  -7   8   4        3.68       65.83    110.56 o
  -6   8   4        9.11       23.90     56.05 o
  -5   8   4      119.45      146.45     17.94 o
  -4   8   4       70.32       61.65     19.75 o
  -3   8   4       51.50       62.21      8.68 o
  -2   8   4     1897.99     1874.46     20.58 o
  -1   8   4     2027.96     1994.85     28.65 o
   0   8   4     2013.45     1825.32     30.63 o
   1   8   4      588.71      642.54     20.78 o
   2   8   4     1152.96     1188.38     22.36 o
   3   8   4       72.61       73.35     30.75 o
   4   8   4      581.48      556.42     19.08 o
   5   8   4      788.20      829.26     33.79 o
   6   8   4      159.75       95.67     43.55 o
   7   8   4       10.93       49.67     55.14 o
   8   8   4        0.11      -48.51     96.14 o
  -8   9   4       21.54       49.05    138.15 o
  -7   9   4        1.34        8.16    117.44 o
  -6   9   4       17.01       53.50     81.35 o
  -5   9   4       13.78        6.97     20.82 o
  -4   9   4       11.07       -2.44     30.58 o
  -3   9   4       19.69       35.79      8.39 o
  -2   9   4      357.54      324.84      9.79 o
  -1   9   4     5794.94     6027.70     49.50 o
   0   9   4     2044.86     2075.04     34.28 o
   1   9   4     4610.43     4709.20     46.40 o
   2   9   4     1492.58     1414.04     25.45 o
   3   9   4      631.05      763.22     44.83 o
   4   9   4      633.27      629.26     54.47 o
   5   9   4      643.41      757.20     32.86 o
   6   9   4       30.87       45.85     48.22 o
   7   9   4      114.30      129.38     63.52 o
   8   9   4        3.50       10.08     88.09 o
  -8  10   4        0.62      -18.44     47.33 o
  -7  10   4       37.55       97.13    122.38 o
  -6  10   4       50.55       -9.34     40.03 o
  -5  10   4      245.16      231.38     26.66 o
  -4  10   4       16.35      -41.48     63.78 o
  -3  10   4       13.67       12.56     19.20 o
  -2  10   4     2844.48     2941.06     26.09 o
  -1  10   4       91.20       79.06     14.85 o
   0  10   4      186.97      253.66     25.82 o
   1  10   4     1483.37     1495.12     41.57 o
   2  10   4     4182.44     4051.81     44.24 o
   3  10   4        0.08       -6.67     49.71 o
   4  10   4        0.79       34.90     37.29 o
   5  10   4       42.91       46.61     33.47 o
   6  10   4        4.49       14.13     49.68 o
   7  10   4        1.18       43.95     69.00 o
   8  10   4        0.17        3.20    164.51 o
  -8  11   4       31.49        2.07     10.57 o
  -7  11   4        0.01       44.77    128.27 o
  -6  11   4       14.81       23.64     96.22 o
  -5  11   4      123.59       78.11     38.51 o
  -4  11   4       90.95      100.89     58.49 o
  -3  11   4       11.87        3.73     23.62 o
  -2  11   4       10.21       10.95     10.92 o
  -1  11   4     2255.23     2434.47     45.71 o
   0  11   4      210.34      217.72     28.03 o
   1  11   4        0.10        0.77     16.01 o
   2  11   4      125.75      140.43     16.63 o
   3  11   4        4.52      -16.21     33.26 o
   4  11   4       84.36       79.73     63.49 o
   5  11   4       11.12       43.99     61.08 o
   6  11   4      133.78      176.87     60.94 o
   7  11   4       13.40       16.96     84.23 o
   8  11   4        0.69       18.76    176.12 o
  -8  12   4        0.43       -5.38     26.61 o
  -7  12   4        0.21       15.57    132.57 o
  -6  12   4        0.99       -9.93    187.46 o
  -5  12   4      289.41      300.00     41.56 o
  -4  12   4       88.19       72.44     53.46 o
  -3  12   4      335.97      302.85     26.06 o
  -2  12   4       22.03       23.31     13.81 o
  -1  12   4       18.27       19.16      9.58 o
   0  12   4      821.65      874.79     34.34 o
   1  12   4      149.42      164.23     26.92 o
   2  12   4      633.41      637.71     37.96 o
   3  12   4       50.26       56.12     64.18 o
   4  12   4       10.78       52.24     60.84 o
   5  12   4      451.29      488.91     72.10 o
   6  12   4        1.65      -15.33     23.78 o
   7  12   4       37.32       27.50     62.50 o
  -8  13   4        0.37      -22.08    193.23 o
  -7  13   4       24.93      -20.43    175.70 o
  -6  13   4        0.11       56.95    108.54 o
  -5  13   4      173.10       84.25     84.07 o
  -4  13   4      198.13      241.92     65.22 o
  -3  13   4      392.52      369.04     15.92 o
  -2  13   4      593.52      635.87     31.21 o
  -1  13   4       80.58       83.36     19.59 o
   0  13   4       60.66       83.34     29.45 o
   1  13   4       81.50       82.52     24.74 o
   2  13   4       81.39       87.80     21.03 o
   3  13   4      143.63      138.24     66.00 o
   4  13   4      415.61      379.23     72.12 o
   5  13   4      141.65      181.75     75.22 o
   6  13   4        1.19       70.91    102.04 o
   7  13   4        1.56       -6.31     93.37 o
   8  13   4        0.15       16.14    177.50 o
  -8  14   4        1.68       24.87    160.13 o
  -7  14   4        2.89        3.21    123.43 o
  -6  14   4        9.86       22.01     95.84 o
  -5  14   4        8.15      -27.29    189.43 o
  -4  14   4      143.57       70.68     67.64 o
  -3  14   4        1.17        4.17      8.94 o
  -2  14   4       25.09       21.49     16.46 o
  -1  14   4     1004.33     1082.35     30.94 o
   0  14   4        1.01      -19.80     37.49 o
   1  14   4      986.10     1043.07     43.62 o
   2  14   4      401.54      410.87     26.11 o
   3  14   4      140.75      117.67     62.10 o
   4  14   4       22.14       22.05     71.54 o
   5  14   4       35.69       -7.06     24.69 o
   6  14   4        9.47       65.34     99.43 o
   7  14   4       19.42       -1.14     16.68 o
   8  14   4        3.48       34.77    177.14 o
  -8  15   4        0.05       91.86    179.55 o
  -7  15   4       38.07       69.88    154.13 o
  -6  15   4        0.57      -57.03     76.22 o
  -5  15   4      421.49      440.67     85.71 o
  -4  15   4      345.53      295.24     77.19 o
  -3  15   4      211.45      168.81     21.05 o
  -2  15   4       76.88       73.02     18.01 o
  -1  15   4        0.66      -10.93     20.94 o
   0  15   4        5.33       -6.29     28.30 o
   1  15   4        1.82        4.50     24.45 o
   2  15   4      410.49      431.30     26.32 o
   3  15   4       29.72       56.63     52.46 o
   4  15   4      358.10      327.71     81.01 o
   5  15   4      177.75      118.71     73.39 o
   6  15   4       55.07       77.91    103.74 o
   7  15   4       23.98       45.21     93.71 o
   8  15   4        0.64       75.67    210.33 o
  -7  16   4       57.72       68.46    147.77 o
  -6  16   4        6.40       20.55     99.55 o
  -5  16   4      144.94      105.41     99.35 o
  -4  16   4      744.18      659.46     88.88 o
  -3  16   4       34.18       36.18     20.62 o
  -2  16   4      592.51      509.51     34.60 o
  -1  16   4      223.32      199.44     26.02 o
   0  16   4      151.03      173.33     34.89 o
   1  16   4        9.18       43.03     25.04 o
   2  16   4        0.13       -0.89     17.73 o
   3  16   4      365.78      458.15     79.02 o
   4  16   4      597.82      513.92     80.17 o
   5  16   4        4.02      -28.19    527.25 o
   6  16   4        0.24       35.29    114.19 o
   7  16   4        2.57       10.09    131.48 o
  -7  17   4       14.30       93.87    156.40 o
  -6  17   4        0.85       53.84    132.51 o
  -5  17   4        0.01      -32.17    292.18 o
  -4  17   4      212.86      182.11     87.43 o
  -3  17   4      532.29      491.48     20.43 o
  -2  17   4     2601.41     2603.07     59.99 o
  -1  17   4        7.95        2.94     18.06 o
   0  17   4      144.53      113.98     23.45 o
   1  17   4       22.66       26.72     28.91 o
   2  17   4      262.70      250.26     27.74 o
   3  17   4       12.32      -14.89     33.00 o
   4  17   4        3.52       20.26     69.72 o
   5  17   4       20.52      153.72    103.60 o
   6  17   4        8.76       78.82    132.46 o
   7  17   4        0.16      -55.29    127.24 o
  -7  18   4       86.86      148.66    175.78 o
  -6  18   4       42.50       92.98    119.18 o
  -5  18   4       38.62       39.39     90.23 o
  -4  18   4      410.55      326.63     90.96 o
  -3  18   4       49.86       48.47     23.06 o
  -2  18   4       13.29       -6.74     31.78 o
  -1  18   4      267.04      245.95     26.33 o
   0  18   4      832.02      728.25     40.91 o
   1  18   4      364.08      317.24     33.62 o
   2  18   4      104.59      105.24     27.10 o
   3  18   4      237.98      299.93     45.51 o
   4  18   4      550.08      530.32     93.31 o
   5  18   4        5.91       41.23    111.02 o
   6  18   4       20.37      113.53    143.37 o
   7  18   4       15.80       39.72    158.80 o
  -7  19   4        5.72       31.18    167.95 o
  -6  19   4       50.76      125.03    128.07 o
  -5  19   4        0.44      -27.41    207.45 o
  -4  19   4        0.46       37.95     98.27 o
  -3  19   4      243.27      227.91     38.16 o
  -2  19   4       15.28       -2.45     27.96 o
  -1  19   4      864.57      822.48     33.28 o
   0  19   4        8.13       -6.85     18.96 o
   1  19   4      248.99      217.79     33.02 o
   2  19   4      402.08      421.67     31.49 o
   3  19   4       45.52       48.75     45.57 o
   4  19   4        7.20       11.85     72.10 o
   5  19   4        3.66       -2.00      4.50 o
   6  19   4       90.51      136.81    131.60 o
   7  19   4        3.64       37.02    188.14 o
  -7  20   4        0.02       62.99    186.18 o
  -6  20   4       12.28       50.54    156.81 o
  -5  20   4       10.43      -18.51    241.49 o
  -4  20   4       20.55       48.60    100.07 o
  -3  20   4        0.75        1.37     14.25 o
  -2  20   4       56.96       -8.56     13.50 o
  -1  20   4      184.14      251.82     29.19 o
   0  20   4      257.95      274.42     29.49 o
   1  20   4        3.79        8.53     13.99 o
   2  20   4        4.22       15.04     33.08 o
   3  20   4        4.96       -4.11     14.90 o
   4  20   4      113.21      184.45    104.79 o
   5  20   4       31.25      -26.00    128.15 o
   6  20   4       15.56       44.87    133.61 o
  -6  21   4        8.35      175.61    148.09 o
  -5  21   4        3.27      -14.47    163.19 o
  -4  21   4       17.04       56.80    105.29 o
  -3  21   4       37.62       66.84     48.11 o
  -2  21   4        2.92       -2.77     29.64 o
  -1  21   4      876.55      837.50     42.21 o
   0  21   4       53.78       55.71     29.26 o
   1  21   4       75.73       81.55     34.60 o
   2  21   4        6.22       14.56     32.38 o
   3  21   4       92.91       69.46     48.76 o
   4  21   4       37.45       74.49     80.39 o
   5  21   4       86.01       75.83    111.28 o
   6  21   4        4.66       20.74    105.51 o
  -6  22   4       21.23      -31.56     79.74 o
  -5  22   4      140.76      177.66    141.26 o
  -4  22   4       93.65      124.94    108.80 o
  -3  22   4       29.77       31.03     42.18 o
  -2  22   4       24.64        0.11     10.11 o
  -1  22   4        0.45        3.16     14.20 o
   0  22   4      194.04      183.76     31.98 o
   1  22   4      222.74      182.98     39.32 o
   2  22   4        3.22       -4.40     32.98 o
   3  22   4        9.51        2.46     20.61 o
   4  22   4        6.60        8.75    118.07 o
   5  22   4       32.22       28.21    141.08 o
   6  22   4       55.87       90.53    147.75 o
  -6  23   4       19.41       52.18    168.62 o
  -5  23   4       17.49       50.13    150.75 o
  -4  23   4        8.35       13.42    111.02 o
  -3  23   4       39.63       58.47     47.49 o
  -2  23   4      212.45      186.59     43.59 o
  -1  23   4        2.70        3.90      9.64 o
   0  23   4       29.50       27.18     32.36 o
   1  23   4      237.15      239.18     32.37 o
   2  23   4       20.35       21.31     34.15 o
   3  23   4        1.89       66.82     69.57 o
   4  23   4        0.44      -14.63     80.51 o
   5  23   4        6.23      137.85    124.89 o
   6  23   4       12.80       -3.71     51.53 o
  -5  24   4        6.32       -5.57     43.03 o
  -4  24   4       17.75       35.35    110.51 o
  -3  24   4        9.82      -14.34     55.39 o
  -2  24   4        5.99       34.98     44.47 o
  -1  24   4      235.78      239.43     35.63 o
   0  24   4       62.76       67.79     36.29 o
   1  24   4       41.41       23.06     33.98 o
   2  24   4        4.59       -9.28     28.59 o
   3  24   4        2.49       -2.64     14.77 o
   4  24   4       99.94       50.04    116.42 o
   5  24   4       65.36       92.11    166.29 o
  -5  25   4       11.91      -54.69   1019.11 o
  -4  25   4        7.79       43.65     81.03 o
  -3  25   4       37.64       28.88     70.11 o
  -2  25   4        6.24       70.52     57.32 o
  -1  25   4       28.57       31.66     35.71 o
   0  25   4       59.78       51.91     40.09 o
   1  25   4        5.03        2.93      9.68 o
   2  25   4        2.07       36.22     64.80 o
   3  25   4       29.11       47.86     69.37 o
   4  25   4       18.43       39.58    144.88 o
   5  25   4        7.05        9.63    141.17 o
  -5  26   4       40.01       82.16    178.23 o
  -4  26   4        1.83       29.05     85.48 o
  -3  26   4        0.13       13.39    108.58 o
  -2  26   4       12.23       41.86     51.58 o
  -1  26   4       33.18       73.32     45.98 o
   0  26   4       16.33       15.04     41.72 o
   1  26   4       10.37       26.72     48.42 o
   2  26   4       68.49       88.98     62.04 o
   3  26   4       14.36       51.24    126.41 o
   4  26   4        1.68       41.87    145.64 o
   5  26   4        8.14      -71.45    162.08 o
  -4  27   4       41.85      110.83    105.39 o
  -3  27   4       15.23        7.38     46.92 o
  -2  27   4       22.62       26.56     57.37 o
  -1  27   4       55.45       59.01     46.68 o
   0  27   4      205.68      245.84     47.22 o
   1  27   4        1.56      -32.55     49.15 o
   2  27   4       15.22        3.23     26.32 o
   3  27   4        1.30       -0.25     13.71 o
   4  27   4        0.06       35.21    125.65 o
  -4  28   4        4.81       78.45    105.61 o
  -3  28   4        1.10       14.04     83.55 o
  -2  28   4       82.83      103.87     92.69 o
  -1  28   4       46.86       52.64     53.08 o
   0  28   4       10.57       19.61     46.98 o
   1  28   4       66.47       19.70     53.00 o
   2  28   4       13.96      -13.49     30.70 o
   3  28   4       49.92       90.17     93.08 o
   4  28   4        6.33        9.01    157.08 o
  -4  29   4        7.92      132.49    126.33 o
  -3  29   4       60.36       72.58    106.37 o
  -2  29   4        2.68       61.46     86.91 o
  -1  29   4       22.14       44.87     61.30 o
   0  29   4        5.49        6.63     14.30 o
   1  29   4       57.12       60.98     68.63 o
   2  29   4      129.86      150.86     68.41 o
   3  29   4       15.37       67.84     85.70 o
  -3  30   4        5.13       45.02    116.35 o
  -2  30   4       74.50      114.28     90.94 o
  -1  30   4       43.07       86.56     58.44 o
   0  30   4       54.96      109.16     60.63 o
   1  30   4        6.79       41.54     76.80 o
   2  30   4       81.28       98.89     81.63 o
   3  30   4        0.60       43.76    110.08 o
  -3  31   4        0.36        5.16    178.74 o
  -2  31   4       24.90       87.41    113.20 o
  -1  31   4        0.05       35.40    104.03 o
   0  31   4       92.99       85.98     67.45 o
   1  31   4       97.73      127.24     78.28 o
   2  31   4        0.98       -4.33     72.43 o
   3  31   4        5.30       60.02    112.24 o
  -2  32   4       21.49       87.68    115.18 o
  -1  32   4        0.20       13.89    132.29 o
   0  32   4       28.51       14.31     64.81 o
   1  32   4        0.00       -1.27     89.98 o
   2  32   4        0.00       10.28     85.15 o
  -2  33   4       34.08      165.47    205.32 o
  -1  33   4        0.13        7.36    147.80 o
   0  33   4       15.78       33.56    118.17 o
   1  33   4        0.50        6.83    101.73 o
   2  33   4        0.24       36.16    127.98 o
  -1  34   4        0.24       25.35    189.41 o
   0  34   4        4.98       63.31    185.74 o
   1  34   4        5.35       20.13     89.43 o
  -7   1   5       87.13      106.49     59.20 o
  -6   1   5      178.76      175.03     24.42 o
  -5   1   5      619.13      582.20     23.19 o
  -4   1   5        1.95       -3.54      9.70 o
  -3   1   5      588.27      624.08     18.85 o
  -2   1   5     1657.59     1634.13     50.38 o
  -1   1   5     7418.02     6962.24     61.23 o
   1   1   5      143.16      147.85     13.23 o
   2   1   5     4334.35     4490.77     35.98 o
   3   1   5      302.14      318.16     10.61 o
   4   1   5      107.28       85.76     18.85 o
   5   1   5        2.64        6.34     14.68 o
   6   1   5        4.28       -1.04     38.33 o
   7   1   5        5.03       23.92     70.47 o
   8   1   5       24.90       57.74    103.69 o
  -7   2   5       16.11       -9.47     42.99 o
  -6   2   5       10.07        4.86     12.58 o
  -5   2   5       49.59       61.19     19.90 o
  -4   2   5       95.62       81.76     13.53 o
  -3   2   5      140.41      111.63     11.82 o
  -2   2   5     2913.99     2928.31     59.48 o
  -1   2   5       34.77       37.01     15.99 o
   1   2   5     1125.10     1088.28     14.17 o
   2   2   5      770.12      760.54     13.31 o
   3   2   5      939.27      989.87     14.13 o
   4   2   5      283.01      262.05     21.02 o
   5   2   5       66.94       63.38     29.67 o
   6   2   5       47.75       49.95     31.23 o
   7   2   5        7.50       -4.66     63.77 o
   8   2   5       25.54       85.44     98.63 o
  -8   3   5        4.03       31.10    124.98 o
  -7   3   5      179.83      215.76     51.56 o
  -6   3   5       32.60       33.92     26.21 o
  -5   3   5      380.14      388.58     20.70 o
  -4   3   5        4.04       -7.66      7.66 o
  -3   3   5     2446.92     2568.88     28.64 o
  -2   3   5     5637.84     5533.89     50.67 o
  -1   3   5      849.49      824.41     18.19 o
   1   3   5     9743.36     9132.87     65.94 o
   2   3   5        0.58       -4.16      8.08 o
   3   3   5        0.05        1.70      6.19 o
   4   3   5      301.50      277.20     11.01 o
   5   3   5       99.18      116.29     22.94 o
   6   3   5        1.46      -16.94     25.54 o
   7   3   5       58.60       52.78     74.06 o
   8   3   5       84.97       56.65     91.87 o
  -8   4   5        0.13      -79.98     93.33 o
  -7   4   5       86.71       84.02     64.85 o
  -6   4   5       58.57       27.58     21.24 o
  -5   4   5       27.58       29.88     19.64 o
  -4   4   5        7.45       -6.18      7.91 o
  -3   4   5       43.46       27.43     12.72 o
  -2   4   5      352.27      351.27     11.03 o
  -1   4   5    12659.07    12190.65    141.04 o
   0   4   5    22384.56    21139.56    139.90 o
   1   4   5      413.34      445.58     20.48 o
   2   4   5        1.72        9.86     14.75 o
   3   4   5       45.66       54.62     10.07 o
   4   4   5      215.29      220.66     11.99 o
   5   4   5        0.93       25.60     22.67 o
   6   4   5       80.40       27.83     39.67 o
   7   4   5       86.03      112.53     74.02 o
   8   4   5        2.05       -7.66    124.50 o
  -8   5   5        8.35       15.07    135.50 o
  -7   5   5        0.01        1.62     17.51 o
  -6   5   5      118.80      101.08     31.92 o
  -5   5   5        3.66       -2.09      9.50 o
  -4   5   5      681.61      656.95     22.52 o
  -3   5   5     1835.56     1944.98     41.14 o
  -2   5   5     1219.28     1294.93     29.50 o
  -1   5   5    26449.29    24957.09    225.03 o
   0   5   5     4272.89     4366.90     70.85 o
   1   5   5       21.76        2.90      7.25 o
   2   5   5        1.16       -4.28      5.60 o
   3   5   5      129.54      119.51     10.81 o
   4   5   5      407.93      422.20     14.66 o
   5   5   5       28.12       25.80     20.42 o
   6   5   5       60.69       40.73     30.96 o
   7   5   5       39.26       44.76     54.54 o
   8   5   5        8.85        5.23     81.91 o
  -8   6   5        1.85      -11.20    189.25 o
  -7   6   5        9.09       46.32     96.22 o
  -6   6   5      193.59      200.12     32.17 o
  -5   6   5      548.68      528.69     18.93 o
  -4   6   5      458.45      498.43     18.86 o
  -3   6   5     2010.02     2096.15     23.43 o
  -2   6   5     3798.22     3711.32     41.61 o
  -1   6   5     6901.15     6564.58     40.48 o
   0   6   5     6495.42     6251.87    140.41 o
   1   6   5      184.90      196.99     13.45 o
   2   6   5      249.41      244.94     11.99 o
   3   6   5      418.57      388.03     13.16 o
   4   6   5      232.09      225.39     25.27 o
   5   6   5      275.72      237.12     15.57 o
   6   6   5        2.23       -1.60     36.69 o
   7   6   5       95.53      100.20     59.45 o
   8   6   5        9.19       47.93    121.04 o
  -8   7   5       21.82       46.77    124.61 o
  -7   7   5       34.37       16.72    108.37 o
  -6   7   5        1.15       20.22     43.34 o
  -5   7   5      521.64      529.80     15.98 o
  -4   7   5      279.98      273.21     13.40 o
  -3   7   5     1080.67     1186.67     20.74 o
  -2   7   5     1510.87     1595.46     68.56 o
  -1   7   5     1873.17     1891.39     20.61 o
   0   7   5      731.75      691.76     27.77 o
   1   7   5     6406.85     6142.39     57.93 o
   2   7   5     1533.66     1457.24     19.18 o
   3   7   5     1551.61     1590.63     40.72 o
   4   7   5      342.83      340.30     43.91 o
   5   7   5      156.83      170.21     24.42 o
   6   7   5      138.30      126.41     41.64 o
   7   7   5      188.69      224.18     62.67 o
   8   7   5       18.17      -28.31    510.89 o
  -8   8   5        0.22       52.10    150.47 o
  -7   8   5       24.84       34.71    112.77 o
  -6   8   5        1.48      -23.47     48.03 o
  -5   8   5      117.82      107.91     18.38 o
  -4   8   5      763.94      763.79     21.07 o
  -3   8   5      164.66      168.89     13.23 o
  -2   8   5     5717.70     5883.31     44.21 o
  -1   8   5       14.44        6.44      5.62 o
   0   8   5       20.56       34.47     20.28 o
   1   8   5      277.34      338.43     20.98 o
   2   8   5     2995.02     2918.26     34.91 o
   3   8   5        4.62        8.32      8.40 o
   4   8   5      734.71      653.51     32.36 o
   5   8   5       19.85       20.30     29.58 o
   6   8   5       93.38       93.84     47.54 o
   7   8   5      118.86      119.80     64.08 o
   8   8   5       12.49      -14.06     54.90 o
  -8   9   5       18.67       24.96    137.95 o
  -7   9   5        1.33       12.43   1659.22 o
  -6   9   5        0.05      -13.01     37.03 o
  -5   9   5       43.99       58.47     24.54 o
  -4   9   5      105.36      113.97     17.40 o
  -3   9   5      118.57      116.33     14.37 o
  -2   9   5       80.51       92.84      8.37 o
  -1   9   5     3180.48     3322.68     49.45 o
   0   9   5      433.49      432.12     28.21 o
   1   9   5     1438.83     1508.99     37.30 o
   2   9   5      227.01      240.92     14.25 o
   3   9   5      113.62      111.76     19.87 o
   4   9   5      174.37      168.49      7.71 o
   5   9   5       14.55       17.34     30.94 o
   6   9   5        2.73       16.36     45.88 o
   7   9   5        4.35       13.51     35.76 o
   8   9   5       11.61       23.16    192.82 o
  -8  10   5        0.02      -27.17     56.76 o
  -7  10   5        0.00       13.15    123.51 o
  -6  10   5        9.85       55.29     82.91 o
  -5  10   5        4.74        3.21     25.01 o
  -4  10   5       32.08       43.81     31.37 o
  -3  10   5        0.10       -0.22      3.02 o
  -2  10   5      200.81      192.61     10.21 o
  -1  10   5     5310.92     5340.48     77.02 o
   0  10   5     4448.73     4674.40     59.23 o
   1  10   5      370.23      309.50     23.62 o
   2  10   5      128.34      146.01     14.29 o
   3  10   5     1410.76     1536.92     73.11 o
   4  10   5      987.02      971.59     50.73 o
   5  10   5       29.24       27.40     32.62 o
   6  10   5       59.56       34.44     42.87 o
   7  10   5       13.27       27.14     66.29 o
   8  10   5       18.08       -4.10    100.00 o
  -8  11   5       22.08       10.95    158.93 o
  -7  11   5        2.96        1.83     44.63 o
  -6  11   5        8.58       24.23     99.57 o
  -5  11   5       57.50       75.98     38.21 o
  -3  11   5     1079.52     1012.52     65.26 o
  -2  11   5      911.98      958.22     16.16 o
  -1  11   5       74.53       81.74     17.62 o
   0  11   5     1663.36     1654.67     47.02 o
   1  11   5      619.59      587.30     31.25 o
   2  11   5      127.79      158.51     16.19 o
   3  11   5      704.08      721.27     72.22 o
   4  11   5       71.46       46.10     35.61 o
   5  11   5     1040.14     1077.67     40.08 o
   6  11   5       75.72      117.06     50.10 o
   7  11   5       28.28       82.51     86.45 o
   8  11   5        1.78       84.92    160.86 o
  -8  12   5        0.44       54.98    164.13 o
  -7  12   5        2.24       20.24    128.17 o
  -6  12   5       73.05       13.70     81.21 o
  -5  12   5      112.45       93.01     44.19 o
  -4  12   5      110.53       60.77     72.94 o
  -3  12   5      619.58      624.96     21.71 o
  -2  12   5        8.28        8.41      8.57 o
  -1  12   5     1453.31     1368.37     29.12 o
   0  12   5     2633.07     2765.72     53.19 o
   1  12   5      509.59      585.34     35.72 o
   2  12   5       30.29        7.62     14.64 o
   3  12   5       31.88       74.67     65.93 o
   4  12   5      146.84       64.60     59.63 o
   5  12   5        6.76       10.82     81.14 o
   6  12   5       78.48      105.46     64.77 o
   7  12   5       60.15       61.67     94.70 o
  -8  13   5       36.95       84.66    171.43 o
  -7  13   5        4.24      -12.74     39.18 o
  -6  13   5        4.94       39.69    110.42 o
  -5  13   5       80.21       54.22     47.10 o
  -4  13   5        3.56       43.16     76.50 o
  -3  13   5      107.18       75.27     14.10 o
  -2  13   5        1.65       -1.50     10.19 o
  -1  13   5       16.55       27.11     17.88 o
   0  13   5      355.86      339.75     32.88 o
   1  13   5     1300.35     1224.84     65.28 o
   2  13   5       25.39       19.57     35.98 o
   3  13   5       15.38        9.26    156.67 o
   4  13   5      134.21      191.10     67.87 o
   5  13   5      124.84       31.40     76.21 o
   6  13   5        0.55      -32.51     49.64 o
   7  13   5        0.21       -9.16     77.50 o
   8  13   5        0.11      -28.70   1951.74 o
  -8  14   5        0.58      100.36    178.51 o
  -7  14   5        7.31      -32.94     95.41 o
  -6  14   5        0.24       56.64     87.73 o
  -5  14   5       11.20       -5.01     16.97 o
  -4  14   5        2.84      -56.91     71.27 o
  -3  14   5      116.68      125.31     16.14 o
  -2  14   5      130.07      117.77     17.16 o
  -1  14   5      282.11      233.13     21.95 o
   0  14   5      754.69      818.14     69.74 o
   1  14   5       15.26       21.14     36.85 o
   2  14   5       45.18       23.27     35.64 o
   3  14   5      255.42      248.76      8.60 o
   4  14   5        4.34       23.15     64.09 o
   5  14   5        0.09        8.80     75.80 o
   6  14   5      126.15      112.34    108.82 o
   7  14   5        0.74       12.15     88.36 o
   8  14   5        9.62       20.95    200.80 o
  -8  15   5        0.00      129.48    204.30 o
  -7  15   5       75.04      105.26    150.19 o
  -6  15   5       17.87      -12.94     98.11 o
  -5  15   5       19.59       97.18     84.84 o
  -4  15   5      140.30      197.68     79.58 o
  -3  15   5      591.20      616.66     20.68 o
  -2  15   5      161.09      151.37     18.32 o
  -1  15   5     1470.58     1499.46     35.41 o
   0  15   5        1.75        6.06     28.79 o
   1  15   5       71.87       44.64     36.64 o
   2  15   5       25.03       18.51     24.80 o
   3  15   5        3.72        8.42     10.61 o
   4  15   5       70.09       14.03     60.12 o
   5  15   5        0.68       -3.96     15.55 o
   6  15   5        3.53       16.70    106.77 o
   7  15   5        6.57       17.32     92.36 o
  -7  16   5       81.23      169.24    139.71 o
  -6  16   5       95.23      116.19    108.54 o
  -5  16   5       20.72       -5.00     15.18 o
  -4  16   5       17.83      -40.55     68.02 o
  -3  16   5       69.56       61.83     22.47 o
  -2  16   5       43.52       54.75     20.42 o
  -1  16   5     1020.98      998.44     43.13 o
   0  16   5      145.96      205.20     38.00 o
   1  16   5       97.71      108.00     34.31 o
   2  16   5      805.94      813.86     32.02 o
   3  16   5       32.82        5.53     52.89 o
   4  16   5       63.45        6.84     65.95 o
   5  16   5       66.67       37.32     95.20 o
   6  16   5       62.10       70.50    114.07 o
   7  16   5        0.15       41.87    109.04 o
  -7  17   5       64.97      129.43    171.91 o
  -6  17   5       24.09       45.67    119.87 o
  -5  17   5       20.37        9.71    105.47 o
  -4  17   5       11.26       15.63     87.18 o
  -3  17   5        4.11       14.50     23.96 o
  -2  17   5      242.96      257.33     24.40 o
  -1  17   5       15.83       14.71     25.35 o
   0  17   5       57.08       33.55     35.63 o
   1  17   5      337.92      314.50     30.64 o
   2  17   5      232.85      180.95     27.99 o
   3  17   5      135.52       99.99     70.79 o
   4  17   5        4.91       27.01     87.81 o
   5  17   5       15.30       -6.79     19.01 o
   6  17   5        0.03      -33.56     95.84 o
   7  17   5       31.44       59.33    104.74 o
  -7  18   5        4.36       50.16    153.62 o
  -6  18   5       22.97       31.78    142.54 o
  -5  18   5        2.90       31.61    109.82 o
  -4  18   5      112.84       82.64     90.24 o
  -3  18   5       79.42       90.55     23.80 o
  -2  18   5       21.80       34.09     23.63 o
  -1  18   5       37.49       19.07     12.05 o
   0  18   5       28.71       42.22     26.00 o
   1  18   5        0.79      -19.93     23.40 o
   2  18   5        8.08        7.38     28.15 o
   3  18   5       16.14        7.01     52.27 o
   4  18   5      259.52      347.35     89.40 o
   5  18   5      194.35      223.59    112.01 o
   6  18   5      188.16      261.29    145.14 o
   7  18   5        2.37       -5.95     20.28 o
  -7  19   5        5.15       51.02    185.86 o
  -6  19   5       36.20       42.85    126.89 o
  -5  19   5       91.76      221.04    103.88 o
  -4  19   5      101.78       82.86     92.10 o
  -3  19   5      185.34      139.16     37.91 o
  -2  19   5     1113.01     1112.04     39.49 o
  -1  19   5        8.43        1.50     24.08 o
   0  19   5      101.50       63.60     26.03 o
   1  19   5       12.88      -13.02     15.48 o
   2  19   5       35.30       -5.81     22.77 o
   3  19   5      177.46      165.40     46.55 o
   4  19   5      209.66      184.99     73.64 o
   5  19   5      253.01      275.69     91.75 o
   6  19   5        0.13       61.58    150.54 o
   7  19   5       35.93       79.53    156.08 o
  -6  20   5       20.26       70.53    125.49 o
  -5  20   5        4.53       -5.71     16.09 o
  -4  20   5        3.25      -24.12     76.36 o
  -3  20   5        3.88       28.02     42.75 o
  -2  20   5        0.32       -6.26     22.06 o
  -1  20   5      107.39      111.25     28.74 o
   0  20   5      174.86      148.08     28.93 o
   1  20   5        2.74       11.64     39.61 o
   2  20   5      157.65      149.47     32.40 o
   3  20   5       37.72       19.48     32.30 o
   4  20   5       20.25       13.53    236.00 o
   5  20   5       60.89      103.71    121.57 o
   6  20   5        5.71       48.75    131.79 o
  -6  21   5       20.23       87.90    159.59 o
  -5  21   5      225.82      251.39     95.09 o
  -4  21   5        4.37       46.36     89.05 o
  -3  21   5       24.28       59.12     40.86 o
  -2  21   5       40.51       47.70     36.71 o
  -1  21   5       52.07       16.52     14.37 o
   0  21   5      132.11       76.48     27.76 o
   1  21   5      361.09      335.19     37.08 o
   2  21   5        2.54        9.56     36.81 o
   3  21   5       13.50        0.69      6.47 o
   4  21   5      197.69      312.25     81.48 o
   5  21   5       49.75       61.08    128.71 o
   6  21   5       45.15       78.41    155.03 o
  -6  22   5      139.15      203.10    177.30 o
  -5  22   5       10.35       62.72    106.44 o
  -4  22   5        9.50       20.38    284.51 o
  -3  22   5      117.11      139.29     45.69 o
  -2  22   5      129.69      147.78     40.64 o
  -1  22   5      143.20      130.56     31.33 o
   0  22   5        0.18        7.01     15.96 o
   1  22   5        2.87       -0.27     39.98 o
   2  22   5       25.67        4.85     24.19 o
   3  22   5      188.64      176.91     58.32 o
   4  22   5      120.36      173.17    118.65 o
   5  22   5      128.77      193.03    125.36 o
   6  22   5       12.04       13.71    182.26 o
  -6  23   5       17.47       80.27    180.45 o
  -5  23   5       44.28      106.63    120.98 o
  -4  23   5       86.27       99.93    101.53 o
  -3  23   5       54.01       62.13     55.24 o
  -2  23   5       46.54       31.05     41.88 o
  -1  23   5        6.03      -10.01     19.71 o
   0  23   5      297.47      307.04     34.63 o
   1  23   5       42.08       10.02     47.71 o
   2  23   5        4.69      -21.69     52.92 o
   3  23   5      248.31      188.25     66.34 o
   4  23   5        2.69       11.01     97.54 o
   5  23   5        1.31       91.19    152.73 o
   6  23   5       35.78       64.98    145.11 o
  -5  24   5       51.77       81.47    131.72 o
  -4  24   5       13.50       47.24     81.57 o
  -3  24   5       16.20       65.31     71.83 o
  -2  24   5        1.92       28.91     47.94 o
  -1  24   5       19.13        4.32     16.67 o
   0  24   5       76.04       84.81     36.98 o
   1  24   5      150.43      144.02     39.29 o
   2  24   5       42.65       26.12     58.34 o
   3  24   5        4.97       -7.25     24.09 o
   4  24   5      102.31      147.48    134.37 o
   5  24   5       12.44       47.68    145.49 o
  -5  25   5       10.27       24.56     51.95 o
  -4  25   5       77.23      132.56     89.15 o
  -3  25   5       11.25       37.01     84.12 o
  -2  25   5        4.65        0.46     22.03 o
  -1  25   5       48.46       57.18     40.83 o
   0  25   5        2.66        1.95      8.01 o
   1  25   5      107.92      164.80     38.30 o
   2  25   5       20.35       35.13     64.75 o
   3  25   5        0.12      -19.33    107.11 o
   4  25   5        0.85       -3.40     10.14 o
   5  25   5       36.03      120.94    159.95 o
  -5  26   5       25.19       91.10    113.23 o
  -4  26   5       43.10      117.64    107.08 o
  -3  26   5      132.65      173.89     78.62 o
  -2  26   5        5.14       63.57     65.12 o
  -1  26   5       34.83       57.18     44.91 o
   0  26   5       25.49       24.67     42.99 o
   1  26   5      160.05      159.43     43.55 o
   2  26   5       10.17       15.84     45.45 o
   3  26   5       10.73       -1.37     85.01 o
   4  26   5       24.91       45.77    114.49 o
   5  26   5        6.38       26.24    189.27 o
  -4  27   5        9.34        9.78    134.80 o
  -3  27   5      170.73      211.34     78.91 o
  -2  27   5       33.54       50.59     84.39 o
  -1  27   5        0.39        8.73     42.24 o
   0  27   5      190.77      256.84     48.47 o
   1  27   5        1.74       11.98     40.94 o
   2  27   5        0.34      -10.08     23.36 o
   3  27   5        2.67       61.95     88.54 o
   4  27   5        0.70      -58.39    130.71 o
  -4  28   5        1.95       34.11    103.57 o
  -3  28   5        0.56       60.09    104.34 o
  -2  28   5       12.57       60.96     82.09 o
  -1  28   5        1.47       -6.49     58.90 o
   0  28   5       49.74       84.23     51.70 o
   1  28   5        3.72       29.10     60.32 o
   2  28   5       36.10       51.32     76.56 o
   3  28   5        4.90       -2.96    116.15 o
   4  28   5       12.29      106.54    187.39 o
  -4  29   5       76.69      158.73    144.14 o
  -3  29   5        3.36       17.85    109.15 o
  -2  29   5        6.89       70.68     84.45 o
  -1  29   5       43.90       55.91     66.24 o
   0  29   5        0.75        0.47     10.01 o
   1  29   5        0.36        1.35      8.08 o
   2  29   5       37.90       68.83     72.38 o
   3  29   5        8.98       22.00     95.72 o
  -3  30   5      148.02      216.79     95.60 o
  -2  30   5       37.09      136.81    101.55 o
  -1  30   5       44.99       81.30     98.99 o
   0  30   5       20.93       73.99     61.43 o
   1  30   5       20.82       34.37     37.41 o
   2  30   5       80.76      121.76     85.16 o
   3  30   5        6.32       -3.81     53.65 o
  -3  31   5        3.05       48.12    189.37 o
  -2  31   5        3.10       41.35    142.76 o
  -1  31   5       39.50       77.49    130.98 o
   0  31   5        0.03        8.55     36.58 o
   1  31   5        0.04        3.92     62.12 o
   2  31   5        3.85       -1.28     10.22 o
   3  31   5       21.84       36.41    151.78 o
  -2  32   5        2.85        1.60    159.55 o
  -1  32   5       45.79       42.19    104.97 o
   0  32   5        8.59       99.77    101.92 o
   1  32   5        5.67      -19.96     71.45 o
   2  32   5        5.81       58.82    186.02 o
  -2  33   5       29.69      113.22    171.69 o
  -1  33   5       10.89       71.53    109.55 o
   0  33   5        5.33      170.00    171.04 o
   1  33   5        1.37       12.95     75.85 o
   2  33   5        1.41       24.03    191.40 o
  -1  34   5        0.80        7.53    198.35 o
   0  34   5        0.62       91.16    189.86 o
   1  34   5        0.61       35.25     69.62 o
  -7   0   6        5.99       55.29     82.84 o
  -6   0   6       21.95        0.37     11.53 o
  -5   0   6       75.37      101.09     44.67 o
  -4   0   6        0.19      -26.50     26.50 o
  -3   0   6     2540.88     2563.87    118.24 o
  -2   0   6     2149.08     2196.34     43.57 o
  -1   0   6     3373.56     3231.70     32.74 o
   1   0   6    59176.31    55735.73    477.04 o
   2   0   6      342.34      362.94     14.77 o
   3   0   6     4263.75     4515.76    271.79 o
   4   0   6      613.52      636.18     62.08 o
   5   0   6       76.58       81.00     61.74 o
   6   0   6       30.70       51.18     76.09 o
   7   0   6       72.00       74.45    108.25 o
   8   0   6        7.86       38.82    149.07 o
  -7   1   6        1.50       36.29     58.73 o
  -6   1   6       70.00       55.45     25.80 o
  -5   1   6       45.82        9.43     26.41 o
  -4   1   6       12.29       -2.94     24.60 o
  -3   1   6        6.78        7.74     12.07 o
  -2   1   6      110.73      109.65     14.13 o
  -1   1   6      168.65      166.54     17.88 o
   0   1   6     1055.98      983.06     32.99 o
   1   1   6      294.64      288.04     15.30 o
   2   1   6     1403.89     1427.77     26.55 o
   3   1   6      557.15      526.06     12.99 o
   4   1   6      304.70      291.75     18.22 o
   5   1   6       38.53       15.15     36.74 o
   6   1   6        1.43        4.17     34.38 o
   7   1   6       52.02      135.65     71.95 o
   8   1   6        0.70       11.32    143.00 o
  -7   2   6        8.16       28.53     61.18 o
  -6   2   6       99.21       82.08     27.00 o
  -5   2   6       32.06        8.38     20.73 o
  -4   2   6        0.06       11.39     24.79 o
  -3   2   6      332.52      371.17     20.77 o
  -2   2   6     1958.93     1928.25     42.42 o
  -1   2   6    13346.10    12572.50     64.14 o
   0   2   6      830.81      881.88     18.88 o
   1   2   6    16825.25    15951.82     92.10 o
   2   2   6     2639.51     2760.24     33.54 o
   3   2   6      133.37      125.81     10.65 o
   4   2   6      270.16      289.65     18.60 o
   5   2   6       22.13       29.16     24.88 o
   6   2   6       26.75       28.08     53.27 o
   7   2   6        3.48       -4.30     30.70 o
   8   2   6       67.00      101.59    105.73 o
  -7   3   6       35.76       47.92     52.31 o
  -6   3   6      383.38      381.42     26.44 o
  -5   3   6       38.13       45.72     30.91 o
  -4   3   6      490.18      491.78     21.81 o
  -3   3   6     1576.74     1667.97     37.04 o
  -2   3   6      463.48      451.18     21.22 o
  -1   3   6        4.74       -4.57      6.75 o
   0   3   6      529.85      503.63     16.09 o
   1   3   6        6.84        3.80      4.47 o
   2   3   6     2890.87     3123.50     41.46 o
   3   3   6     4019.25     4305.95     33.17 o
   4   3   6       16.19       16.01     12.11 o
   5   3   6       92.57       85.37     24.08 o
   6   3   6       66.77      112.97     39.25 o
   7   3   6        0.00      -15.50    149.55 o
   8   3   6        4.43       24.54     49.42 o
  -8   4   6        2.65       39.89    502.85 o
  -7   4   6       30.86       16.78     31.75 o
  -6   4   6       26.73       51.36     31.34 o
  -5   4   6     1459.98     1525.40     37.89 o
  -4   4   6     1133.57     1129.18     17.46 o
  -3   4   6      836.10      879.99     17.79 o
  -2   4   6        5.17        9.00      7.71 o
  -1   4   6      994.99      996.78     21.93 o
   0   4   6     1401.06     1290.69     26.22 o
   1   4   6       96.98       63.58     10.41 o
   2   4   6     2387.32     2521.82     30.15 o
   3   4   6      214.71      247.30     11.38 o
   4   4   6     1147.63     1120.05     17.69 o
   5   4   6       16.97       43.60     24.25 o
   6   4   6       22.42       38.18     43.17 o
   7   4   6        7.94       -0.43      5.47 o
   8   4   6       22.32       44.08     97.78 o
  -8   5   6       31.50       59.04    136.93 o
  -7   5   6       58.07       61.29     54.48 o
  -6   5   6       23.49       32.87     32.31 o
  -5   5   6      900.78      983.71     25.94 o
  -4   5   6        0.06       -0.81      7.70 o
  -3   5   6      221.03      250.11     13.70 o
  -2   5   6      146.91      114.14     18.45 o
  -1   5   6     1201.16     1107.91     27.49 o
   0   5   6     5332.70     5161.92     41.46 o
   1   5   6       73.43       80.37     10.81 o
   2   5   6      471.66      447.48     15.22 o
   3   5   6      255.55      265.09     12.79 o
   4   5   6       26.01       16.17     10.93 o
   5   5   6       26.40       20.41     17.90 o
   6   5   6        0.25       -6.46     21.84 o
   7   5   6        6.62      -12.49     56.14 o
   8   5   6       31.52       48.85    110.99 o
  -8   6   6       73.75       92.93    140.85 o
  -7   6   6       40.12      113.79    104.39 o
  -6   6   6        4.45       15.61     29.10 o
  -5   6   6        2.48        4.72     15.21 o
  -4   6   6     2027.02     2211.92     28.78 o
  -3   6   6      794.54      893.68     16.57 o
  -2   6   6     2325.91     2492.32     35.71 o
  -1   6   6      928.07      886.39     14.92 o
   0   6   6      580.77      552.39     57.79 o
   1   6   6     3679.51     3630.56     34.43 o
   2   6   6       24.80       27.12      9.68 o
   3   6   6        2.42        1.08      4.07 o
   4   6   6      853.90      863.91     18.37 o
   5   6   6      186.41      159.79     17.04 o
   6   6   6        1.07       -6.48     12.25 o
   7   6   6        0.75       25.10     50.00 o
   8   6   6        4.58        1.21     30.15 o
  -8   7   6        5.63       18.73    125.06 o
  -7   7   6        1.07      -21.08    139.69 o
  -6   7   6        7.03       -6.32     37.31 o
  -5   7   6       49.09       32.85     13.15 o
  -4   7   6       32.73       43.61     13.99 o
  -3   7   6      313.06      277.28     11.00 o
  -2   7   6     5155.11     5238.31     62.23 o
  -1   7   6      417.82      420.45     13.38 o
   0   7   6     7388.72     7248.84    130.90 o
   1   7   6      214.09      217.86     15.12 o
   2   7   6      933.12      885.93     35.01 o
   3   7   6      605.12      588.86     20.59 o
   4   7   6      152.84      133.55     21.16 o
   5   7   6      308.93      262.90     25.87 o
   6   7   6      174.25      197.81     47.86 o
   7   7   6       29.53       17.16     66.29 o
   8   7   6        5.97      -27.74    104.15 o
  -8   8   6        7.07       24.22    149.99 o
  -7   8   6       46.23       54.90    110.50 o
  -6   8   6        4.49       -1.09      6.15 o
  -5   8   6      393.36      418.42     41.30 o
  -4   8   6     1060.92     1118.09     17.97 o
  -3   8   6      196.54      167.57     18.12 o
  -2   8   6      905.43      872.69     24.61 o
  -1   8   6      680.16      781.27     16.89 o
   0   8   6       40.16       13.66     17.91 o
   1   8   6       22.69        9.85     16.86 o
   2   8   6       13.30        6.06      9.62 o
   3   8   6       33.86       40.53     11.85 o
   4   8   6      130.14      140.97     26.51 o
   5   8   6       95.33      116.53     26.83 o
   6   8   6       34.37       44.22     43.00 o
   7   8   6        7.87        5.04     56.97 o
   8   8   6        4.90      -16.02    349.76 o
  -8   9   6        0.91      -26.65     79.50 o
  -7   9   6       15.69       -7.02     22.67 o
  -6   9   6        5.17       -7.53     34.97 o
  -5   9   6      390.65      355.97     33.52 o
  -4   9   6      259.31      284.04     13.46 o
  -3   9   6     1759.97     1813.08     25.38 o
  -2   9   6      263.33      333.31     18.85 o
  -1   9   6     4232.29     4162.87     33.11 o
   0   9   6     3885.90     4029.44     69.40 o
   1   9   6     1222.42     1392.70     30.51 o
   2   9   6      768.24      759.19     18.99 o
   3   9   6       27.24       36.90     11.02 o
   4   9   6      147.89      132.98     27.65 o
   5   9   6       27.93       11.64     23.45 o
   6   9   6      106.13      118.00     48.69 o
   7   9   6       15.15       -9.68     75.88 o
   8   9   6        0.49       50.44    150.62 o
  -7  10   6        3.31       40.27    124.79 o
  -6  10   6       66.89       66.05     50.92 o
  -5  10   6       65.67       37.98     35.72 o
  -4  10   6       14.45       20.37     24.69 o
  -3  10   6      202.72      183.26     15.50 o
  -2  10   6      325.28      272.57      9.60 o
  -1  10   6     2275.96     2401.03     57.84 o
   0  10   6     4886.27     5097.60     63.42 o
   1  10   6      545.19      619.41     26.18 o
   2  10   6       17.59        1.31     13.18 o
   3  10   6      239.62      247.82     15.61 o
   4  10   6       22.46       45.11     37.33 o
   5  10   6        1.02        1.80      9.40 o
   6  10   6      120.73      126.67     49.69 o
   7  10   6        7.07       33.67     61.66 o
   8  10   6        0.18       72.85    139.27 o
  -8  11   6        7.78       72.95    162.34 o
  -7  11   6       28.20       19.09    129.75 o
  -6  11   6        0.46      -47.11     87.33 o
  -5  11   6       57.40       65.76     48.59 o
  -4  11   6      598.04      574.24     38.13 o
  -3  11   6      445.15      450.83     30.95 o
  -2  11   6       76.23       56.85      9.76 o
  -1  11   6      257.85      283.19     19.16 o
   0  11   6     4780.61     5080.82     66.97 o
   1  11   6       60.52       44.03     25.11 o
   2  11   6      739.36      748.26     21.20 o
   3  11   6     1134.38     1083.64     35.58 o
   4  11   6       52.16       44.13     41.43 o
   5  11   6       26.58       21.88     36.35 o
   6  11   6        0.10       13.76     31.62 o
   7  11   6        5.83       13.18     20.47 o
  -8  12   6        0.05      -41.61    126.96 o
  -7  12   6        0.83        0.73      8.58 o
  -6  12   6        0.10       21.85     83.14 o
  -5  12   6       45.85       56.06     45.02 o
  -3  12   6        2.11       -3.00      9.57 o
  -2  12   6      313.44      291.83     12.89 o
  -1  12   6     2913.87     3076.95     63.26 o
   0  12   6      767.98      841.71     37.56 o
   1  12   6       99.89      113.96     33.36 o
   2  12   6        2.49        2.96     20.24 o
   3  12   6       83.85      118.40     33.92 o
   4  12   6        4.74       68.12     70.39 o
   5  12   6       24.58       51.59     49.79 o
   6  12   6        0.24       10.63     51.52 o
   7  12   6       11.26       13.99     55.84 o
  -8  13   6        4.35       -7.41    227.54 o
  -7  13   6        5.78       21.88    130.32 o
  -6  13   6       16.69       44.45    111.37 o
  -5  13   6       29.51       16.38     42.83 o
  -3  13   6      219.29      189.85     12.88 o
  -2  13   6      146.27      106.46     13.71 o
  -1  13   6      324.02      327.67     33.78 o
   0  13   6        1.25       19.80     27.66 o
   1  13   6      277.45      249.54     34.32 o
   2  13   6     1620.59     1730.51     36.00 o
   3  13   6      201.21      193.79     12.91 o
   4  13   6     1442.77     1536.82     98.68 o
   5  13   6      251.86      331.38     57.36 o
   6  13   6        0.77      -17.56    101.74 o
   7  13   6        0.00       74.03     88.74 o
  -8  14   6        0.17       56.41    203.24 o
  -7  14   6        1.39      -19.55   1050.65 o
  -6  14   6        3.83       -8.61     65.27 o
  -5  14   6      556.95      519.12     46.68 o
  -4  14   6       76.07       21.90     73.95 o
  -3  14   6      596.21      665.48     19.29 o
  -2  14   6      131.64      105.25     15.47 o
  -1  14   6        5.26       16.37     24.67 o
   0  14   6      359.60      345.89     32.24 o
   1  14   6      120.86       90.43     30.61 o
   2  14   6       21.09       24.71     36.03 o
   3  14   6      129.92      120.25     12.50 o
   4  14   6      201.43      224.35     75.96 o
   5  14   6       50.39       98.62     92.58 o
   6  14   6      130.23      153.49    114.86 o
   7  14   6        0.73       -3.31     73.68 o
  -8  15   6       22.34       19.39    197.59 o
  -7  15   6       22.81       47.42    128.16 o
  -6  15   6        0.07       69.29    114.97 o
  -5  15   6       99.34       80.14     52.79 o
  -4  15   6      663.88      614.41     87.83 o
  -3  15   6      201.56      179.03     18.98 o
  -2  15   6      891.14      832.96     21.95 o
  -1  15   6       78.83       90.92     21.64 o
   0  15   6      118.05      163.17     33.67 o
   1  15   6       93.50       75.68     32.90 o
   2  15   6      278.67      316.00     40.74 o
   3  15   6      347.62      265.28     76.38 o
   4  15   6       72.24      100.51     77.69 o
   5  15   6        2.23       -5.40     35.79 o
   6  15   6      131.89      127.19    111.63 o
   7  15   6       41.64       50.96    107.83 o
  -7  16   6        8.10      -45.20     97.82 o
  -6  16   6       39.31       56.46    127.73 o
  -5  16   6        0.04       -1.28     15.54 o
  -4  16   6       16.23       77.27     86.50 o
  -3  16   6      103.63      131.44     28.08 o
  -2  16   6       26.08       24.25     19.55 o
  -1  16   6        4.66        2.77     27.61 o
   0  16   6       36.19       38.55     36.81 o
   1  16   6      113.84       86.63     32.77 o
   2  16   6      560.96      525.17     44.06 o
   3  16   6       73.53       74.63     36.47 o
   4  16   6       23.29      -56.67    162.51 o
   5  16   6       77.55      105.69    103.43 o
   6  16   6       35.35       74.32    112.96 o
   7  16   6        2.33       31.89    109.59 o
  -7  17   6       26.30       82.04    139.28 o
  -6  17   6       12.60       75.17    109.03 o
  -5  17   6        1.23       48.58    106.27 o
  -4  17   6      235.85      335.31     89.45 o
  -3  17   6       59.99       60.25     28.24 o
  -2  17   6       32.87       10.73     19.91 o
  -1  17   6       37.00       56.18     25.61 o
   0  17   6     2308.40     2361.02     62.85 o
   1  17   6      842.83      840.58     48.95 o
   2  17   6        0.48       -4.15     15.99 o
   3  17   6      440.84      462.63     78.72 o
   4  17   6       26.73       72.97     90.71 o
   5  17   6       58.93       61.73    109.31 o
   6  17   6        4.09       36.03    122.09 o
   7  17   6       14.08      -18.09     43.09 o
  -7  18   6        0.93       -6.93    111.63 o
  -6  18   6        1.35       -3.58     53.36 o
  -5  18   6       13.96       -3.14    277.21 o
  -4  18   6       12.54       -1.56      5.72 o
  -3  18   6       74.62       72.57     25.64 o
  -2  18   6      377.52      340.02     33.22 o
  -1  18   6      616.93      609.68     49.96 o
   0  18   6      473.28      542.88     43.10 o
   1  18   6      390.68      354.56     47.17 o
   2  18   6       76.93       40.16     28.59 o
   3  18   6      330.99      361.52     62.42 o
   4  18   6        0.04       -8.39     53.48 o
   5  18   6       11.24       37.40  11299.83 o
   6  18   6        0.37       20.98    139.72 o
   7  18   6        9.65       69.24    186.27 o
  -7  19   6        0.66      -10.09    127.40 o
  -6  19   6        6.45       64.81    148.43 o
  -5  19   6        4.37      -11.80    746.15 o
  -4  19   6        2.74       14.45     59.72 o
  -3  19   6       59.30       36.42     37.94 o
  -2  19   6        2.63        1.10     17.78 o
  -1  19   6      420.50      403.13     31.82 o
   0  19   6      229.56      172.82     31.24 o
   1  19   6      694.03      741.45     39.41 o
   2  19   6      169.50      149.20     32.81 o
   3  19   6       80.99       57.66     49.23 o
   4  19   6      640.71      783.96     91.61 o
   5  19   6      150.80      165.74     98.74 o
   6  19   6       20.28       44.05    156.68 o
   7  19   6       27.42      198.44    189.00 o
  -6  20   6       40.00       76.39    155.43 o
  -5  20   6      106.04      139.25    127.74 o
  -4  20   6       32.78      -25.87     79.37 o
  -3  20   6       58.78       79.62     37.49 o
  -2  20   6       46.34       82.72     26.59 o
  -1  20   6       35.53       57.99     27.07 o
   0  20   6      332.83      334.83     30.15 o
   1  20   6      698.60      773.65     40.69 o
   2  20   6       54.76       31.26     33.06 o
   3  20   6        3.20       -8.68     68.47 o
   4  20   6        2.97       28.57    109.08 o
   5  20   6        8.48       68.07    116.78 o
   6  20   6       47.40      103.21    159.00 o
  -6  21   6        5.28       71.22    143.90 o
  -5  21   6      128.22      265.40    133.04 o
  -4  21   6       14.41      -20.46     48.71 o
  -3  21   6       39.78       32.46     46.74 o
  -2  21   6        2.90       -1.20     25.81 o
  -1  21   6       30.96       43.41     27.84 o
   0  21   6      215.43      223.31     31.02 o
   1  21   6       18.20        6.31     30.82 o
   2  21   6       21.91       10.11     36.45 o
   3  21   6       75.26       65.75     57.78 o
   4  21   6       95.22      144.46     83.41 o
   5  21   6       25.29      119.07    140.16 o
   6  21   6       63.21       94.16    134.00 o
  -6  22   6       81.50       80.32    130.68 o
  -5  22   6       19.52      102.95    140.75 o
  -4  22   6       18.95      133.75    114.90 o
  -3  22   6       42.10       45.50     61.10 o
  -2  22   6       10.66       10.29     30.10 o
  -1  22   6       28.32       16.56     31.96 o
   0  22   6      316.08      281.85     31.75 o
   1  22   6       72.82       73.62     36.92 o
   2  22   6      181.38      232.02     39.43 o
   3  22   6        0.35       -6.86     52.04 o
   4  22   6        3.29       -7.15     45.16 o
   5  22   6        0.00       22.40    110.88 o
   6  22   6       13.52       70.69    174.54 o
  -6  23   6       51.67       31.77    157.10 o
  -5  23   6      196.75      268.35    150.21 o
  -4  23   6       19.10       46.99     72.32 o
  -3  23   6       57.61       47.74     70.90 o
  -2  23   6       91.29       84.63     36.64 o
  -1  23   6       98.15      115.72     34.42 o
   0  23   6       67.76       77.52     35.47 o
   1  23   6        0.19      -19.08     28.18 o
   2  23   6      152.84      123.65     53.55 o
   3  23   6       45.11       91.03     64.19 o
   4  23   6       21.39       38.88    101.19 o
   5  23   6        5.28       24.74    156.25 o
  -5  24   6        0.25       30.26    100.05 o
  -4  24   6       30.02      126.54     90.57 o
  -3  24   6        5.59       12.34     76.71 o
  -2  24   6       54.98       58.87     39.44 o
  -1  24   6       14.09       45.41     35.88 o
   0  24   6       13.84       13.72     27.10 o
   1  24   6       18.22       10.52     13.42 o
   2  24   6       22.05       12.09     55.60 o
   3  24   6       10.41       40.93     61.24 o
   4  24   6        4.57       17.42    140.60 o
   5  24   6        0.00       -8.60     55.59 o
  -5  25   6       14.87       72.89    120.76 o
  -4  25   6       40.97       97.72     92.78 o
  -3  25   6        0.15       14.56     67.49 o
  -2  25   6        0.64       -0.72     17.60 o
  -1  25   6      584.06      558.58     48.39 o
   0  25   6      103.81      104.99     40.01 o
   1  25   6       46.18       48.08     39.86 o
   2  25   6        6.67        8.49     50.24 o
   3  25   6       52.90       79.85     77.39 o
   4  25   6        6.77       61.97    118.85 o
   5  25   6        0.09       31.87    180.50 o
  -5  26   6       99.43      246.45    128.08 o
  -4  26   6       11.48       49.03     82.36 o
  -3  26   6       27.94       59.85     79.78 o
  -2  26   6        5.95        0.01      5.04 o
  -1  26   6       62.67       57.04     52.72 o
   0  26   6        3.74       21.31     27.28 o
   1  26   6        0.20       14.72     37.42 o
   2  26   6       30.40       76.39     67.68 o
   3  26   6        0.57       36.61     82.32 o
   4  26   6        4.08       31.44    150.73 o
  -4  27   6       20.29       44.50     97.78 o
  -3  27   6        1.86       40.35     98.15 o
  -2  27   6       46.80       34.23     75.22 o
  -1  27   6        0.02       32.45     54.29 o
   0  27   6        4.27       23.81     39.01 o
   1  27   6       49.84       67.04     50.61 o
   2  27   6        6.22       -3.35     14.07 o
   3  27   6       97.80       82.66     79.56 o
   4  27   6        2.51      239.24    173.78 o
  -4  28   6       43.65       79.75    123.79 o
  -3  28   6       26.97      126.13     96.78 o
  -2  28   6        1.36       15.62     67.93 o
  -1  28   6       10.51        9.33     24.54 o
   0  28   6        0.03       10.81     47.45 o
   1  28   6       22.42        7.91     22.65 o
   2  28   6       26.21       26.31     46.01 o
   3  28   6       41.70       88.90     90.87 o
   4  28   6       14.00       57.71    155.86 o
  -3  29   6        0.41       43.66     97.82 o
  -2  29   6        9.27       55.93     95.28 o
  -1  29   6        7.42       -1.60    100.11 o
   0  29   6        0.06        8.33     17.84 o
   1  29   6        0.38       28.68     95.60 o
   2  29   6       47.48       74.63     74.42 o
   3  29   6        0.29       13.94     65.89 o
  -3  30   6       41.41       54.76    112.86 o
  -2  30   6        0.00       13.43    101.36 o
  -1  30   6        7.75       19.52     80.99 o
   0  30   6       28.88       29.81     28.45 o
   1  30   6       25.89       46.44     76.91 o
   2  30   6       16.70        2.41     60.76 o
   3  30   6        7.54      -17.57     59.49 o
  -3  31   6       10.21       54.60    161.34 o
  -2  31   6        3.23       67.64    157.05 o
  -1  31   6        0.27       79.81     99.75 o
   0  31   6       16.23        8.98     33.86 o
   1  31   6       10.47       -7.93     72.71 o
   2  31   6       25.13        4.25     37.39 o
   3  31   6        0.29      -10.46     81.37 o
  -2  32   6       29.16       22.38    114.79 o
  -1  32   6      150.60      217.85    100.47 o
   0  32   6        2.12       20.85    208.22 o
   1  32   6        0.09      -20.65     77.33 o
   2  32   6        3.74       32.96    110.23 o
  -2  33   6       57.88      150.43    210.29 o
  -1  33   6        2.57       78.71    118.24 o
   0  33   6        2.04       45.34    168.87 o
   1  33   6        0.68       -7.08     82.97 o
   2  33   6        1.96       33.74    158.04 o
  -1  34   6        0.83      -40.27    404.22 o
   1  34   6        0.07       73.30    109.94 o
  -7   1   7       23.53       25.72     49.33 o
  -6   1   7      105.61       84.47     25.41 o
  -5   1   7      328.75      322.11     35.52 o
  -4   1   7      136.81      152.45     20.23 o
  -3   1   7      519.41      554.49     23.42 o
  -2   1   7     3493.71     3888.72     49.59 o
  -1   1   7      437.10      431.40     11.02 o
   0   1   7     1637.98     1607.70     22.46 o
   1   1   7     2058.90     2028.62     31.51 o
   2   1   7      651.68      737.13     17.11 o
   3   1   7      501.22      488.20     13.57 o
   4   1   7       29.01       13.29      8.72 o
   5   1   7       36.22       50.04     30.00 o
   6   1   7        6.96       17.68     37.78 o
   7   1   7       23.19       36.14     75.82 o
   8   1   7       14.40       57.66    109.16 o
  -7   2   7       94.53      141.00     64.03 o
  -6   2   7      261.65      240.90     27.20 o
  -5   2   7      124.88      114.12     27.23 o
  -4   2   7       31.38       34.34     20.35 o
  -3   2   7      473.29      528.22     25.54 o
  -2   2   7       80.97       92.55     13.34 o
  -1   2   7     2478.15     2470.98     17.45 o
   0   2   7     6965.77     6547.12     54.81 o
   1   2   7    47037.84    45573.29    241.58 o
   2   2   7     3917.91     4217.32     63.10 o
   3   2   7      558.90      639.82     15.21 o
   4   2   7      105.89       77.36     17.20 o
   5   2   7      230.37      243.34     29.58 o
   6   2   7       38.32       60.28     53.46 o
   7   2   7      143.06      191.09     71.16 o
   8   2   7        0.19       -9.46     34.55 o
  -7   3   7       62.02       90.23     52.90 o
  -6   3   7      137.41      141.68     27.69 o
  -5   3   7     1191.92     1192.08     35.77 o
  -4   3   7       23.64       36.47     22.16 o
  -3   3   7        8.71        5.59     12.91 o
  -2   3   7      595.31      655.80     32.66 o
  -1   3   7       22.05       18.95     10.94 o
   0   3   7     7322.75     7038.88     74.23 o
   1   3   7      161.73      142.75     13.78 o
   2   3   7      168.61      173.94     16.33 o
   3   3   7       31.68       45.43     11.46 o
   4   3   7      377.43      350.69     13.51 o
   5   3   7      204.96      221.02     25.50 o
   6   3   7       23.36       44.90     45.62 o
   7   3   7        3.70       -7.35     60.70 o
   8   3   7      123.73      162.24    100.06 o
  -7   4   7        0.81        2.47     40.47 o
  -6   4   7       49.12       61.61     31.70 o
  -5   4   7       76.46      117.31     25.77 o
  -4   4   7     1042.74     1070.52     25.51 o
  -3   4   7        3.93       -6.53      7.80 o
  -2   4   7      335.22      316.44     21.68 o
  -1   4   7     4254.43     4312.03     81.03 o
   0   4   7     3791.70     3788.41     46.05 o
   1   4   7     1453.61     1506.52     39.47 o
   2   4   7     3897.91     4062.24     39.31 o
   3   4   7     6688.39     7011.20     43.20 o
   4   4   7      155.94      142.51     13.50 o
   5   4   7      640.32      665.82     28.27 o
   6   4   7       39.65       21.50     68.29 o
   7   4   7       63.04       44.13     63.96 o
   8   4   7        2.07      -66.44    102.40 o
  -8   5   7        6.13       -0.64      2.10 o
  -7   5   7      130.46      191.13     71.37 o
  -6   5   7       92.50       92.37     32.60 o
  -5   5   7     1154.85     1112.86     34.31 o
  -4   5   7        3.45       -4.48      4.48 o
  -3   5   7        9.49        8.10      8.49 o
  -2   5   7     1439.29     1421.74     52.22 o
  -1   5   7      245.85      232.93     18.15 o
   0   5   7        8.32        6.42      5.33 o
   1   5   7     4813.33     4760.86     87.99 o
   2   5   7      278.58      270.15     15.94 o
   3   5   7      173.32      169.38     12.28 o
   4   5   7      259.34      266.96     15.68 o
   5   5   7       40.00       55.34     19.61 o
   6   5   7        2.74       27.83     46.66 o
   7   5   7       37.35       39.28     80.90 o
   8   5   7       47.50       15.83     76.21 o
  -8   6   7        4.04       41.49    138.99 o
  -7   6   7        5.79       17.56     70.92 o
  -6   6   7      131.35      149.70     34.22 o
  -5   6   7      413.23      400.84     26.91 o
  -4   6   7      133.11      127.27     21.86 o
  -3   6   7      348.25      346.30     10.75 o
  -2   6   7     3449.83     3619.11     81.87 o
  -1   6   7      663.51      612.95     16.12 o
   0   6   7      228.43      225.19     21.67 o
   1   6   7     9591.79     9681.71     74.18 o
   2   6   7      961.02      923.85     24.82 o
   3   6   7        8.84       -6.54      8.15 o
   4   6   7        0.83       -0.92      4.49 o
   5   6   7      756.25      766.42     27.08 o
   6   6   7       42.48       46.97     46.86 o
   7   6   7      146.37      206.78     71.32 o
   8   6   7        0.85       54.49    110.93 o
  -8   7   7       41.78       13.17    125.44 o
  -7   7   7      130.32      126.59    101.33 o
  -6   7   7      168.18      196.90     43.82 o
  -5   7   7       93.73       87.55     19.51 o
  -4   7   7      417.80      419.87     15.21 o
  -3   7   7       45.05       27.60      7.56 o
  -2   7   7       24.17       13.38     17.27 o
  -1   7   7       41.85       54.51      9.05 o
   0   7   7     2585.63     2657.18     43.21 o
   1   7   7       56.84       67.14     13.37 o
   2   7   7      193.46      140.70     13.18 o
   3   7   7       97.85       93.41     15.74 o
   4   7   7      342.60      341.78     13.76 o
   5   7   7        1.13       -7.93     19.69 o
   6   7   7       93.11      122.12     43.81 o
   7   7   7        9.04      -15.63     80.92 o
   8   7   7        4.44       38.44    145.99 o
  -8   8   7        3.04       15.79    148.25 o
  -7   8   7        5.48       40.50    107.30 o
  -6   8   7      193.61      211.50     42.69 o
  -5   8   7       77.68       70.04     17.16 o
  -4   8   7      336.92      353.24     14.16 o
  -3   8   7       47.86       51.27     12.20 o
  -2   8   7     1637.36     1609.00     42.63 o
  -1   8   7     5769.32     5884.13    123.85 o
   0   8   7      236.38      312.10     24.72 o
   1   8   7     3518.17     3647.63     62.51 o
   2   8   7      170.75      157.37     14.63 o
   3   8   7      583.17      579.67     30.55 o
   4   8   7      153.39      148.93     28.81 o
   5   8   7      102.36       84.81     29.96 o
   6   8   7       38.22       47.62     62.82 o
   7   8   7        6.16        4.05     13.38 o
   8   8   7       32.71       37.10    173.14 o
  -8   9   7       91.17      114.54    144.10 o
  -7   9   7        2.54       54.73    117.18 o
  -6   9   7       34.86       61.57     49.90 o
  -5   9   7       42.35       49.06     23.99 o
  -4   9   7        9.86       -2.08     16.11 o
  -3   9   7      166.98      179.83     13.56 o
  -2   9   7      313.07      321.04     21.10 o
  -1   9   7       49.28       71.96     18.34 o
   0   9   7     3789.11     4081.25     84.58 o
   1   9   7     2270.28     2317.15     35.68 o
   2   9   7     1134.95     1174.15     44.80 o
   3   9   7      463.72      441.28     13.89 o
   4   9   7      369.71      343.80     31.08 o
   5   9   7       11.61        1.85     21.88 o
   6   9   7       16.49       22.31     34.83 o
   7   9   7        2.61       29.73     67.84 o
   8   9   7        0.00      120.87    175.47 o
  -7  10   7        2.16       -4.18     16.49 o
  -6  10   7       12.30       16.05     70.59 o
  -5  10   7      122.97       92.67     37.07 o
  -4  10   7       69.91       80.96     14.61 o
  -3  10   7      104.11      121.54     45.04 o
  -2  10   7      150.10      118.28     11.89 o
  -1  10   7      353.46      366.28     16.59 o
   0  10   7       70.98       40.09     24.81 o
   1  10   7       87.66      126.29     21.16 o
   2  10   7        0.01        2.96      7.90 o
   3  10   7     1208.53     1239.32     70.73 o
   4  10   7      505.94      528.42     31.48 o
   5  10   7       49.76       28.37     33.81 o
   6  10   7       41.70       27.36     48.89 o
   7  10   7        8.30       23.72     47.17 o
   8  10   7        6.37       24.26    163.85 o
  -8  11   7        4.16       66.45    179.36 o
  -7  11   7        3.55      -34.66     56.16 o
  -6  11   7        8.87       47.33     59.48 o
  -5  11   7        0.16      -18.67     49.39 o
  -4  11   7      627.19      580.16     15.00 o
  -3  11   7      196.50      153.97     24.13 o
  -2  11   7       23.98       20.31      7.90 o
  -1  11   7     4657.24     4799.06     45.99 o
   0  11   7     1849.68     1989.46     46.64 o
   1  11   7     1301.10     1325.99     45.15 o
   2  11   7       76.52       83.04     18.86 o
   3  11   7      439.12      458.59     60.41 o
   4  11   7       34.96       36.41     52.00 o
   5  11   7      151.74      127.66     39.92 o
   6  11   7       94.86      107.20     56.00 o
   7  11   7        0.37       33.64     72.91 o
  -8  12   7        0.86       39.96    731.91 o
  -7  12   7       24.58       51.51    115.91 o
  -6  12   7       63.09       53.84     85.26 o
  -5  12   7        6.29       -1.78     25.10 o
  -3  12   7     1003.90     1005.29     25.40 o
  -2  12   7      533.79      503.75     13.34 o
  -1  12   7       48.99       62.30     37.95 o
   0  12   7       32.24       58.72     28.94 o
   1  12   7     2719.68     3032.28     58.84 o
   2  12   7        9.69        0.34     13.48 o
   3  12   7     1096.24     1124.04     64.73 o
   4  12   7     1526.08     1657.61     93.52 o
   5  12   7      343.47      422.19     49.45 o
   6  12   7      305.20      338.36     53.06 o
   7  12   7        0.02        8.00     54.24 o
  -8  13   7        0.46       58.38    187.88 o
  -7  13   7        0.79       79.33    143.36 o
  -6  13   7        2.58      -23.77    126.95 o
  -5  13   7       78.51       52.43     47.02 o
  -3  13   7      337.75      323.51     20.85 o
  -2  13   7      102.09       77.06     11.82 o
  -1  13   7      176.07      178.17     25.27 o
   0  13   7      958.07      965.11     42.97 o
   1  13   7       53.15       65.20     33.41 o
   2  13   7      269.87      242.75     26.38 o
   3  13   7       62.46       71.99     19.41 o
   4  13   7      656.85      629.74     71.55 o
   5  13   7      103.78       95.57     50.46 o
   6  13   7      112.92      111.77     76.53 o
   7  13   7       71.68      127.48    103.73 o
  -8  14   7        0.05       23.98    178.43 o
  -7  14   7        1.95       17.58    128.58 o
  -6  14   7       89.92      105.42    113.14 o
  -5  14   7        1.68        2.80     18.24 o
  -3  14   7      280.39      272.40     14.83 o
  -2  14   7      562.33      540.99     17.39 o
  -1  14   7     1609.23     1608.24     42.47 o
   0  14   7       57.58       64.36     33.09 o
   1  14   7        9.55       45.41     35.48 o
   2  14   7      552.46      516.16     34.68 o
   3  14   7       24.97       12.59     22.72 o
   4  14   7       41.36      103.74     70.35 o
   5  14   7      464.35      537.55     57.11 o
   6  14   7      133.82      128.63     77.86 o
   7  14   7        0.99       32.10    100.95 o
  -8  15   7       15.77      117.03    197.62 o
  -7  15   7       28.13      135.71    158.02 o
  -6  15   7      140.62      161.59     94.10 o
  -5  15   7       32.25       95.23     49.98 o
  -3  15   7     1028.32     1151.55     38.85 o
  -2  15   7        8.63       -0.42     12.32 o
  -1  15   7      604.01      648.04     35.09 o
   0  15   7        0.02        4.62     27.95 o
   1  15   7      377.82      408.63     37.18 o
   2  15   7      228.53      283.38     51.13 o
   3  15   7      268.44      254.51     22.74 o
   4  15   7       49.93       92.02     76.72 o
   5  15   7       19.50      -17.18     88.32 o
   6  15   7       44.04       34.84     70.74 o
   7  15   7       42.00       92.62    105.41 o
  -7  16   7       15.21       38.57    138.10 o
  -6  16   7        0.27       15.82   1360.01 o
  -5  16   7      203.12      228.02     56.29 o
  -4  16   7       78.56       83.21     85.82 o
  -3  16   7      352.09      350.79     32.29 o
  -2  16   7      444.31      439.10     20.97 o
  -1  16   7      343.05      304.85     30.05 o
   0  16   7      259.03      286.28     51.00 o
   1  16   7      546.17      520.06     41.51 o
   2  16   7      584.20      653.44     60.83 o
   3  16   7       98.80       85.89     24.55 o
   4  16   7        5.10       46.21     79.33 o
   5  16   7       75.39       19.93    107.28 o
   6  16   7       17.78       43.08    114.50 o
   7  16   7        2.60       41.00    139.20 o
  -7  17   7        3.73        6.19    176.65 o
  -6  17   7       23.39       83.74    136.93 o
  -5  17   7       18.78       32.65     60.29 o
  -4  17   7      141.85       96.55     84.39 o
  -3  17   7        9.00        9.17     35.27 o
  -2  17   7      154.23      162.71     22.74 o
  -1  17   7       85.06       61.08     33.88 o
   0  17   7       26.59       57.13     38.83 o
   1  17   7      241.91      279.79     36.54 o
   2  17   7      269.37      286.99     46.64 o
   3  17   7      168.59      106.55     64.45 o
   4  17   7      145.82      117.55     76.46 o
   5  17   7       38.69       78.82    110.45 o
   6  17   7        0.90       10.16    116.53 o
   7  17   7        1.28        5.57     32.58 o
  -7  18   7        7.26      -43.30    226.23 o
  -6  18   7       10.89       63.63    129.66 o
  -5  18   7        3.54       -8.87    147.50 o
  -4  18   7        4.31       -0.41      1.15 o
  -3  18   7      125.33      119.38     33.16 o
  -2  18   7      302.74      302.40     25.77 o
  -1  18   7      238.95      240.85     34.53 o
   0  18   7      320.20      339.97     41.80 o
   1  18   7       75.70       93.59     37.60 o
   2  18   7      281.78      247.87     30.34 o
   3  18   7       17.97        1.47      3.13 o
   4  18   7      110.49       97.25     67.95 o
   5  18   7       44.15       -7.79     21.00 o
   6  18   7       86.53      131.56    129.32 o
   7  18   7        5.98      -45.96    327.53 o
  -7  19   7        1.28       43.44    186.73 o
  -6  19   7        4.39       33.36    111.78 o
  -5  19   7       20.74       30.97    105.28 o
  -4  19   7        0.13      -20.21    271.67 o
  -3  19   7        0.17      -17.18     27.16 o
  -2  19   7      611.74      628.03     29.97 o
  -1  19   7      805.16      927.31     66.96 o
   0  19   7       56.75       79.53     39.42 o
   1  19   7        0.91       14.82     48.65 o
   2  19   7      190.97      192.51     34.64 o
   3  19   7       68.41       89.35     53.17 o
   4  19   7        0.28       40.99     96.87 o
   5  19   7        8.04       98.76    105.03 o
   6  19   7        5.29       18.04    120.63 o
  -6  20   7      130.23      212.67    136.20 o
  -5  20   7       19.20        9.43    113.39 o
  -4  20   7       11.99       41.68    100.30 o
  -3  20   7       21.80        5.35     22.28 o
  -2  20   7        5.87       -0.74      4.97 o
  -1  20   7      150.87      185.45     36.00 o
   0  20   7      586.13      566.76     36.17 o
   1  20   7      362.56      406.55     36.38 o
   2  20   7      214.11      218.68     34.88 o
   3  20   7      104.44       85.72     49.16 o
   4  20   7       42.68      186.07    106.81 o
   5  20   7        0.65       58.60    109.39 o
   6  20   7        7.33       92.30    166.40 o
  -6  21   7       14.68      -10.75     80.93 o
  -5  21   7       15.84       50.38    117.43 o
  -4  21   7       19.66       13.12     66.23 o
  -3  21   7       41.56       93.93     61.43 o
  -2  21   7      168.30      113.31     29.62 o
  -1  21   7      351.74      336.97     36.48 o
   0  21   7      209.46      206.99     30.07 o
   1  21   7       54.52       24.86     20.98 o
   2  21   7       59.31       54.20     34.27 o
   3  21   7      158.34      153.47     60.13 o
   4  21   7       34.79       82.32     88.64 o
   5  21   7      129.95      108.90    140.59 o
   6  21   7       30.18      119.14    166.03 o
  -6  22   7        5.18       54.02    179.31 o
  -5  22   7        4.57       33.20   1109.12 o
  -4  22   7        6.12       38.32    110.68 o
  -3  22   7       35.62       21.27     56.15 o
  -2  22   7       27.21       51.31     32.18 o
  -1  22   7      108.96       91.31     39.21 o
   0  22   7      188.98      154.43     33.05 o
   1  22   7        8.81       -1.27      8.12 o
   2  22   7        1.22       -0.60     41.04 o
   3  22   7      225.96      309.10     59.15 o
   4  22   7        0.02       59.33    121.11 o
   5  22   7        0.06       50.39    134.56 o
   6  22   7        0.04      -52.05     85.06 o
  -6  23   7       27.77      190.10    191.89 o
  -5  23   7        3.16        7.86     38.22 o
  -4  23   7       19.93       49.58     79.20 o
  -3  23   7       15.79       57.39     64.45 o
  -2  23   7       40.86       22.35     27.02 o
  -1  23   7       19.20       25.37     42.21 o
   0  23   7       31.11       48.58     34.34 o
   1  23   7        6.30       -0.14     12.16 o
   2  23   7      122.53      105.25     53.48 o
   3  23   7        0.15      -19.40     66.33 o
   4  23   7        1.76       72.30    114.64 o
   5  23   7        2.54       68.19    136.66 o
  -5  24   7       25.15      110.91     97.46 o
  -4  24   7      200.13      278.96     80.57 o
  -3  24   7       10.72       49.15     70.02 o
  -2  24   7        3.80        3.83     29.94 o
  -1  24   7        9.11        5.77     37.92 o
   0  24   7       21.53       34.57     40.73 o
   1  24   7        2.80       18.39     45.24 o
   2  24   7        0.05       24.04     64.26 o
   3  24   7       51.11       72.00     68.50 o
   4  24   7        0.37      -12.86    256.89 o
   5  24   7        0.57       75.38    168.62 o
  -5  25   7       38.42       51.57    128.19 o
  -4  25   7       33.31      121.09     81.99 o
  -3  25   7        3.62        3.57     26.75 o
  -2  25   7        7.17      -18.14     25.58 o
  -1  25   7       42.28       57.91     47.58 o
   0  25   7      110.63      107.23     41.96 o
   1  25   7       40.80       64.80     42.46 o
   2  25   7       16.40       32.83    104.33 o
   3  25   7        0.08       11.87     51.19 o
   4  25   7       14.62       85.38    125.54 o
   5  25   7        1.67       48.93    150.84 o
  -5  26   7        0.61       47.02    104.75 o
  -4  26   7        9.01       82.39    102.98 o
  -3  26   7        6.53       11.71     91.78 o
  -2  26   7       33.88       83.92     75.89 o
  -1  26   7        4.56        7.22     57.92 o
   0  26   7       34.98       12.87     14.27 o
   1  26   7       22.81        6.63     28.10 o
   2  26   7       18.20        0.42      5.98 o
   3  26   7       21.27       43.00    112.95 o
   4  26   7        2.44       72.91    165.05 o
  -4  27   7        0.60      -20.17    105.82 o
  -3  27   7        4.91       78.97     80.14 o
  -2  27   7       60.32       72.26     75.20 o
  -1  27   7        4.19       13.15     52.78 o
   0  27   7      179.15      204.92     47.77 o
   1  27   7       21.80       13.50     31.64 o
   2  27   7        0.08       34.99     85.12 o
   3  27   7       18.94       50.74     89.06 o
   4  27   7        9.36       32.59    143.17 o
  -4  28   7       65.41       68.79    104.03 o
  -3  28   7       29.78       60.08    100.82 o
  -2  28   7       11.11       26.21     93.07 o
  -1  28   7        3.76       17.80     51.88 o
   0  28   7        7.65       20.07     48.61 o
   1  28   7       37.72       41.21     64.30 o
   2  28   7       59.98       32.53     86.21 o
   3  28   7      149.48      271.47    104.68 o
   4  28   7       21.36       43.85    169.46 o
  -3  29   7      172.92      313.01    102.39 o
  -2  29   7       33.71       74.00     93.84 o
  -1  29   7       56.74       62.16     99.69 o
   0  29   7       38.91       71.35     57.13 o
   1  29   7       65.78       71.88     70.38 o
   2  29   7       54.34       48.63     71.79 o
   3  29   7        0.01       45.47    108.06 o
  -3  30   7       17.44       92.00    115.75 o
  -2  30   7        4.96       16.58    113.00 o
  -1  30   7        6.34       29.40     84.64 o
   0  30   7       16.28       43.87     74.50 o
   1  30   7        0.27       -2.16     23.88 o
   2  30   7       49.12       64.86     79.45 o
   3  30   7       16.73       38.61     71.15 o
  -3  31   7       15.09       87.69    199.76 o
  -2  31   7        4.36       -6.66    135.90 o
  -1  31   7       24.91       36.68     96.35 o
   0  31   7       17.91       29.53    121.78 o
   1  31   7        0.62      -13.72     38.08 o
   2  31   7        0.07       29.13     90.22 o
   3  31   7       10.07      -44.09    166.20 o
  -2  32   7        8.89       25.60    190.58 o
  -1  32   7       52.56      152.11    107.47 o
   0  32   7        5.53       52.26    155.24 o
   1  32   7       14.02       25.31     99.93 o
   2  32   7        1.66        2.90     26.38 o
  -1  33   7       47.45       98.42    170.01 o
   0  33   7        0.01       30.70    166.90 o
   1  33   7        5.50       -3.62     52.05 o
   2  33   7        0.45      -18.82     62.57 o
  -7   0   8      235.50      240.90     61.56 o
  -6   0   8      185.41      159.30     35.85 o
  -5   0   8     1274.92     1201.18     68.92 o
  -4   0   8      462.53      476.55     50.16 o
  -3   0   8     5426.35     5727.53    309.16 o
  -2   0   8      514.06      525.85     33.05 o
  -1   0   8      713.58      599.62     24.34 o
   0   0   8     8108.59     7840.32    127.12 o
   1   0   8    29432.52    29083.11    321.99 o
   2   0   8      940.48     1020.61     23.78 o
   3   0   8     1827.17     2027.31    126.02 o
   4   0   8      345.93      355.69     36.55 o
   5   0   8        2.43       47.38     39.83 o
   6   0   8       26.52       34.07     49.19 o
   7   0   8       47.00       19.26    103.40 o
   8   0   8        1.54      118.31    152.90 o
  -7   1   8      446.33      484.00     61.73 o
  -6   1   8     1170.61     1260.24     31.69 o
  -5   1   8       26.21       -1.52     26.83 o
  -4   1   8        0.77        0.88     17.06 o
  -3   1   8      462.09      495.80     19.13 o
  -2   1   8      218.20      244.80     12.20 o
  -1   1   8     2817.84     2753.65     22.49 o
   0   1   8     9216.22     9083.52     73.76 o
   1   1   8     3790.59     3777.17     36.35 o
   2   1   8     1282.72     1342.88     23.95 o
   3   1   8      417.97      408.56     14.75 o
   4   1   8       17.01       18.16     15.85 o
   5   1   8      288.87      266.61     32.08 o
   6   1   8       71.20       68.84     35.19 o
   7   1   8       41.06       36.16     70.63 o
   8   1   8       43.70       83.75    110.16 o
  -7   2   8      358.83      480.49     65.34 o
  -6   2   8     1005.99     1018.48     29.36 o
  -5   2   8      628.37      643.52     31.18 o
  -4   2   8       28.12       28.21     22.16 o
  -3   2   8     1441.88     1486.69     35.60 o
  -2   2   8     2094.45     2091.73     40.26 o
  -1   2   8       18.14        5.72      4.75 o
   0   2   8     1430.55     1358.87     22.71 o
   1   2   8     1554.62     1558.27     18.99 o
   2   2   8      544.74      574.06     15.88 o
   3   2   8       64.32       60.93     13.06 o
   4   2   8       47.16       41.99     16.59 o
   5   2   8        2.23        2.14     14.16 o
   6   2   8       10.06        5.46     29.87 o
   7   2   8       72.16       64.19     68.67 o
   8   2   8        0.20       15.57     85.64 o
  -7   3   8      148.82      145.78     52.98 o
  -6   3   8       18.03       32.82     28.09 o
  -5   3   8        7.43       -7.43     13.12 o
  -4   3   8      229.39      215.75     25.12 o
  -3   3   8     2275.24     2422.97     47.95 o
  -2   3   8     1031.56     1150.91     24.69 o
  -1   3   8     1695.48     1599.82     14.73 o
   0   3   8     1240.10     1232.18     20.43 o
   1   3   8     5227.77     5170.07     60.73 o
   2   3   8      579.58      648.38     21.40 o
   3   3   8       12.35       -0.33      7.73 o
   4   3   8      222.35      200.93     15.36 o
   5   3   8       28.54       41.43     30.85 o
   6   3   8       40.04       61.32     54.58 o
   7   3   8        7.62       34.61     69.05 o
   8   3   8        2.84       58.16    100.11 o
  -7   4   8       24.36       53.66     69.98 o
  -6   4   8      232.91      286.52     33.14 o
  -5   4   8     1080.76     1117.84     34.67 o
  -4   4   8       35.26        8.20      9.27 o
  -3   4   8      818.04      890.40     23.67 o
  -2   4   8      410.51      440.07     24.34 o
  -1   4   8       89.96       87.17      7.00 o
   0   4   8        6.81        4.76      6.95 o
   1   4   8     1383.45     1265.77     26.43 o
   2   4   8     2799.97     3043.07     99.98 o
   3   4   8      124.63      126.55     14.32 o
   4   4   8      386.73      406.16     15.35 o
   5   4   8      106.74       98.36     26.38 o
   6   4   8       15.54       18.73     81.38 o
   7   4   8       69.51       82.35     78.73 o
   8   4   8        1.54       57.90    114.39 o
  -7   5   8      108.54      146.14     71.54 o
  -6   5   8      889.80      985.50     34.11 o
  -5   5   8       92.66       71.75     26.54 o
  -4   5   8       82.05       68.94     15.74 o
  -3   5   8       14.58       12.91     12.39 o
  -2   5   8     2379.55     2463.20     48.04 o
  -1   5   8      578.72      516.05     15.19 o
   0   5   8      611.89      666.52     17.74 o
   1   5   8      117.22      117.29     11.42 o
   2   5   8       82.09       80.83     14.20 o
   3   5   8      166.25      142.01     14.71 o
   4   5   8      198.47      177.36     16.05 o
   5   5   8        8.35       -2.85     20.31 o
   6   5   8        2.73        2.04     41.14 o
   7   5   8       33.29       28.83     79.49 o
   8   5   8       10.57       43.51    147.09 o
  -8   6   8        0.63       24.76    131.85 o
  -7   6   8      101.95      142.98     73.46 o
  -6   6   8      121.67       81.43     42.45 o
  -5   6   8       74.29      132.32     27.40 o
  -4   6   8        7.28        8.68     12.52 o
  -3   6   8      142.85      123.49      7.24 o
  -2   6   8     1482.99     1577.08     42.10 o
  -1   6   8       44.13       35.75      8.34 o
   0   6   8      226.32      211.08     15.68 o
   1   6   8      181.54      172.93     13.24 o
   2   6   8      121.82      126.80     17.66 o
   3   6   8        0.10        1.00     11.55 o
   4   6   8       73.52       64.04     15.20 o
   5   6   8        3.17       16.57     21.32 o
   6   6   8      293.91      261.68     44.92 o
   7   6   8       34.82       49.93     74.35 o
   8   6   8        2.22       47.49    114.09 o
  -8   7   8       16.04        4.26     14.59 o
  -7   7   8        0.06       23.13     72.25 o
  -6   7   8        1.28        6.38     30.03 o
  -5   7   8      168.91      170.75     21.08 o
  -4   7   8       12.07        0.18      7.45 o
  -3   7   8      568.58      592.27     24.97 o
  -2   7   8     1882.29     1866.01     74.99 o
  -1   7   8    10085.88     9778.33     87.14 o
   0   7   8     1109.89     1156.87     28.53 o
   1   7   8     1782.17     1845.42     24.42 o
   2   7   8     2346.02     2268.42     33.51 o
   3   7   8     1299.05     1389.33     27.49 o
   4   7   8      133.89      105.15     16.09 o
   5   7   8        2.34       -0.48     12.26 o
   6   7   8       99.65       71.39     46.27 o
   7   7   8        0.75       43.13     84.78 o
   8   7   8        8.47       55.47    101.84 o
  -8   8   8       12.84      -30.46    127.45 o
  -7   8   8        3.07        7.82    105.41 o
  -6   8   8        0.80       -0.48     23.66 o
  -5   8   8       22.22       43.97     24.11 o
  -4   8   8        9.74       18.89     11.74 o
  -3   8   8      516.41      529.53     24.64 o
  -2   8   8       21.51       27.08     24.45 o
  -1   8   8      672.31      834.21     17.52 o
   0   8   8     2991.49     3242.94     74.91 o
   1   8   8      225.97      163.78     15.92 o
   2   8   8      348.48      336.78     17.52 o
   3   8   8      404.78      422.28     20.66 o
   4   8   8      417.49      397.75     20.94 o
   5   8   8      380.99      397.83     29.55 o
   6   8   8        5.69      -15.11     40.69 o
   7   8   8        7.01       19.31    103.17 o
   8   8   8       51.62      128.28    166.43 o
  -7   9   8        2.94       37.13    120.81 o
  -6   9   8        3.12       34.24     45.16 o
  -5   9   8        2.15        7.16     34.42 o
  -4   9   8      452.04      462.56     19.14 o
  -3   9   8      161.28      207.91     35.87 o
  -2   9   8      158.42      146.03     18.71 o
  -1   9   8     1074.61     1043.53     35.05 o
   0   9   8     7133.42     7521.26    113.59 o
   1   9   8     1081.47     1190.72     24.99 o
   2   9   8      732.14      753.31     21.87 o
   3   9   8      347.79      342.84     24.30 o
   4   9   8        2.48       -4.80     16.18 o
   5   9   8      409.86      393.59     33.17 o
   6   9   8       27.83       84.54     50.10 o
   7   9   8       17.81        3.23     43.00 o
   8   9   8        0.55       -1.99     12.27 o
  -7  10   8        6.46       58.26    127.57 o
  -6  10   8      137.01      137.13     54.40 o
  -5  10   8       63.48       82.09     40.02 o
  -4  10   8      650.25      674.03     17.30 o
  -3  10   8      378.93      379.31     29.32 o
  -2  10   8      198.54      191.30     11.17 o
  -1  10   8       49.01       94.98     26.46 o
   0  10   8      886.45      920.58     55.84 o
   1  10   8     1404.27     1406.69     32.98 o
   2  10   8      766.85      808.67     22.63 o
   3  10   8      782.27      749.56     96.88 o
   4  10   8        2.31        1.29     14.99 o
   5  10   8       58.79       60.78     34.11 o
   6  10   8        4.97       53.25     54.22 o
   7  10   8       36.18       16.56     56.09 o
  -8  11   8        2.28        2.07    174.44 o
  -7  11   8        4.35      -44.81    105.92 o
  -6  11   8       48.02       15.77     76.46 o
  -5  11   8      157.71      190.28     44.35 o
  -4  11   8      288.12      271.07     19.31 o
  -3  11   8       31.76       21.09     26.65 o
  -2  11   8     2366.92     2272.88     46.63 o
  -1  11   8      665.20      683.80     34.71 o
   0  11   8        5.87       23.94     42.73 o
   1  11   8        4.99        9.64     36.32 o
   2  11   8      343.32      344.14     20.42 o
   3  11   8      464.83      488.40     19.32 o
   4  11   8       46.52       68.04     33.14 o
   5  11   8       81.75       87.90     30.99 o
   6  11   8      140.96      169.07     53.61 o
   7  11   8       16.34       49.98     75.84 o
  -8  12   8        0.08       54.69    164.73 o
  -7  12   8        0.93       42.62    137.86 o
  -6  12   8       37.51       40.08     94.95 o
  -5  12   8        6.25       39.24     56.87 o
  -4  12   8      745.42      764.14     78.64 o
  -3  12   8      162.04      150.78     20.61 o
  -2  12   8     2087.96     2078.46     55.08 o
  -1  12   8      295.25      326.46     21.56 o
   0  12   8      396.63      427.68     32.77 o
   1  12   8     1971.54     2084.37     54.08 o
   2  12   8      727.16      797.22     29.19 o
   3  12   8        5.40       -6.34     19.39 o
   4  12   8       15.47        5.56     24.51 o
   5  12   8       11.86       -6.28     58.84 o
   6  12   8      192.87      239.31     54.02 o
   7  12   8        0.81       43.45     75.64 o
  -8  13   8        0.24      -67.12    246.70 o
  -7  13   8       31.02       40.95    137.31 o
  -6  13   8       13.93       17.50   1537.54 o
  -5  13   8       13.13        2.91     40.90 o
  -4  13   8       25.73       48.71     53.48 o
  -3  13   8      807.53      777.89     34.03 o
  -2  13   8       64.13       58.92     11.41 o
  -1  13   8       79.63       92.96     19.88 o
   0  13   8      109.26       74.08     47.64 o
   1  13   8      124.85      133.76     32.28 o
   2  13   8       65.11       59.58     27.31 o
   3  13   8      232.41      219.36     22.99 o
   4  13   8     1293.19     1364.37     97.74 o
   5  13   8      118.69      114.48     52.25 o
   6  13   8      239.48      258.24     73.82 o
   7  13   8        1.95       -2.97     36.90 o
  -8  14   8        0.58       22.88    202.06 o
  -7  14   8       21.61      -17.76    127.60 o
  -6  14   8       29.65       72.23    120.77 o
  -5  14   8       21.46        5.45     32.67 o
  -3  14   8      250.61      280.88     24.44 o
  -2  14   8      937.58      914.81     18.58 o
  -1  14   8      392.04      332.82     37.86 o
   0  14   8      494.16      612.41     38.07 o
   1  14   8      135.38      109.34     33.00 o
   2  14   8       47.93       47.87     38.49 o
   3  14   8      268.88      270.40     74.10 o
   4  14   8      335.11      391.45     73.56 o
   5  14   8        0.71       65.56     63.93 o
   6  14   8       31.28       21.07     55.26 o
   7  14   8       39.85       87.05     89.80 o
  -8  15   8        3.31       28.89    207.15 o
  -7  15   8        0.10      -44.52    565.56 o
  -6  15   8       75.77       70.88    118.12 o
  -5  15   8        0.51        8.49     21.96 o
  -3  15   8       32.22       25.89     32.93 o
  -2  15   8        6.19        2.80      7.68 o
  -1  15   8        9.02       -5.71     27.96 o
   0  15   8        0.39       17.31     35.71 o
   1  15   8      380.64      407.30     40.21 o
   2  15   8        2.48       35.88     38.23 o
   3  15   8     4093.67     4221.39    134.32 o
   4  15   8     1097.24     1160.48     87.54 o
   5  15   8        0.04        0.04     69.89 o
   6  15   8        8.14       22.55     86.49 o
   7  15   8        2.00      -32.33    128.71 o
  -7  16   8       38.24       57.24    162.84 o
  -6  16   8        6.61        3.51    133.20 o
  -5  16   8        0.34       17.94     57.49 o
  -3  16   8      885.20      887.64     34.88 o
  -2  16   8      164.16      145.65     17.39 o
  -1  16   8      301.71      259.54     30.92 o
   0  16   8      529.42      570.05     40.38 o
   1  16   8       33.39       20.27     32.92 o
   2  16   8      766.29      854.21     52.85 o
   3  16   8      116.12      182.81     79.28 o
   4  16   8       27.90       36.62     62.83 o
   5  16   8      113.21      145.55     68.18 o
   6  16   8        3.38       12.62     95.92 o
   7  16   8        1.02       46.16    124.32 o
  -7  17   8       82.98      130.80    142.27 o
  -6  17   8       31.65        0.81     15.85 o
  -5  17   8       11.85       47.20     62.93 o
  -3  17   8        0.86      -15.69     25.37 o
  -2  17   8     1240.75     1249.54     33.01 o
  -1  17   8      465.03      385.22     34.71 o
   0  17   8      108.04       81.68     39.53 o
   1  17   8      280.83      196.28     42.19 o
   2  17   8       11.65        5.78     28.10 o
   3  17   8        1.10      -15.17     50.51 o
   4  17   8      118.24       91.17     71.12 o
   5  17   8       74.06       86.69    110.55 o
   6  17   8       21.60       -9.29     89.91 o
   7  17   8        0.98      -17.90     83.83 o
  -7  18   8       81.27      130.92    186.25 o
  -6  18   8        0.30       -1.46     10.79 o
  -5  18   8       14.29       10.80     61.85 o
  -4  18   8        9.72       29.17     80.83 o
  -3  18   8       27.14        3.80     32.46 o
  -2  18   8      115.73      115.77     24.95 o
  -1  18   8       64.85       58.72     33.38 o
   0  18   8      137.78      161.66     43.39 o
   1  18   8      304.35      328.68     56.33 o
   2  18   8      762.34      796.26     53.59 o
   3  18   8       39.45       45.88     79.64 o
   4  18   8      599.87      642.16     87.38 o
   5  18   8       86.54      113.97    113.53 o
   6  18   8       10.82        6.22    116.60 o
   7  18   8        0.97       24.55    174.80 o
  -7  19   8        0.49      -31.25    261.80 o
  -6  19   8       54.13       79.39    154.61 o
  -5  19   8       18.40       51.22    110.13 o
  -4  19   8        1.23        9.66     18.77 o
  -3  19   8       76.56       26.28     73.21 o
  -2  19   8       31.29       48.71     27.52 o
  -1  19   8        0.17       22.58     43.41 o
   0  19   8      735.85      716.19     69.61 o
   1  19   8      706.65      757.54     56.51 o
   2  19   8      101.69      142.96     49.13 o
   3  19   8       13.11       18.82     45.54 o
   4  19   8        9.74       48.32    102.60 o
   5  19   8       14.73       69.54    110.15 o
   6  19   8        1.95       49.31    133.39 o
  -6  20   8       17.33       87.65    160.23 o
  -5  20   8        0.69      -17.43     34.26 o
  -4  20   8       34.34      -11.29     44.82 o
  -3  20   8       22.20      -42.20     51.74 o
  -2  20   8        2.57       13.66     30.92 o
  -1  20   8       51.87       33.00     38.15 o
   0  20   8      130.29      164.99     44.61 o
   1  20   8      295.72      325.35     46.79 o
   2  20   8      225.24      309.13     33.71 o
   3  20   8        5.79       -7.83     63.98 o
   4  20   8        1.08       19.13    108.79 o
   5  20   8       18.83       30.06     98.85 o
   6  20   8        6.09      164.50    156.81 o
  -6  21   8       11.55       26.38    158.49 o
  -5  21   8        1.08       37.14    132.24 o
  -4  21   8        4.13       52.11     96.27 o
  -3  21   8        1.09       -1.06     58.56 o
  -2  21   8       72.04       94.40     34.52 o
  -1  21   8      166.62      145.89     41.98 o
   0  21   8      255.99      262.71     35.92 o
   1  21   8      133.56      115.77     39.32 o
   2  21   8        1.81        1.97     39.17 o
   3  21   8       27.75      -12.67     59.16 o
   4  21   8      151.64       94.25     92.30 o
   5  21   8        0.01       55.53    132.33 o
   6  21   8        0.11        0.47      4.83 o
  -6  22   8        4.00       -2.26     11.92 o
  -5  22   8        6.82       -0.42     10.08 o
  -4  22   8        2.98       -1.80     23.15 o
  -3  22   8       76.83       97.41     71.50 o
  -2  22   8      136.09      119.61     34.46 o
  -1  22   8      158.60      200.93     38.13 o
   0  22   8        9.73        2.45     17.35 o
   1  22   8       95.34      109.38     38.76 o
   2  22   8      126.69      126.11     42.32 o
   3  22   8        0.29        0.72     11.55 o
   4  22   8        7.02       18.91    117.68 o
   5  22   8       17.60      132.58    148.84 o
   6  22   8        1.63       39.51    183.06 o
  -6  23   8       29.51       76.18    121.40 o
  -5  23   8       34.15       41.24    101.53 o
  -4  23   8       11.22       39.44     79.05 o
  -3  23   8       27.29       42.42     68.51 o
  -2  23   8       91.28      123.79     36.40 o
  -1  23   8      378.85      396.63     73.09 o
   0  23   8      107.02      107.13     36.54 o
   1  23   8      175.96      172.34     45.60 o
   2  23   8       41.43       25.11     60.03 o
   3  23   8       19.61        3.02     55.19 o
   4  23   8       77.92       45.06    128.01 o
   5  23   8        0.23       45.27    125.09 o
  -5  24   8      125.75      213.96     98.72 o
  -4  24   8        0.97       -5.07     81.46 o
  -3  24   8       60.32       28.26     75.79 o
  -2  24   8       28.12       68.52     51.72 o
  -1  24   8        0.45        9.43     42.99 o
   0  24   8        3.41      -24.07     47.06 o
   1  24   8        1.67       -3.83     23.28 o
   2  24   8        1.78        2.65      6.99 o
   3  24   8      205.34      236.79     78.46 o
   4  24   8        0.13       32.91    123.11 o
   5  24   8        0.33       17.13    171.99 o
  -5  25   8       11.83       66.11    113.86 o
  -4  25   8        1.36       20.57     61.69 o
  -3  25   8       64.29      120.00     77.31 o
  -2  25   8        1.11       -3.07      9.72 o
  -1  25   8       23.23       44.25     48.77 o
   0  25   8        4.12       16.39     28.63 o
   1  25   8       45.60       74.65     52.81 o
   2  25   8       95.86      130.28     68.95 o
   3  25   8       11.48      -40.73     52.51 o
   4  25   8       12.90       30.03    148.10 o
   5  25   8        2.61       80.03    161.00 o
  -5  26   8        9.81       15.50     94.06 o
  -4  26   8       26.13       10.86     96.92 o
  -3  26   8       10.41      118.11     72.93 o
  -2  26   8        9.64        3.61     41.48 o
  -1  26   8       10.01       18.39     43.10 o
   0  26   8       25.01       28.69     45.07 o
   1  26   8       31.36       55.93     45.96 o
   2  26   8       15.52        5.35     84.35 o
   3  26   8        0.27       13.02     36.96 o
   4  26   8        4.72       29.92    146.77 o
  -4  27   8        4.42       26.53    121.13 o
  -3  27   8        9.47      -20.59     42.69 o
  -2  27   8       16.89       27.19     88.91 o
  -1  27   8       16.05       -7.52     46.63 o
   0  27   8       93.68      107.67     50.16 o
   1  27   8       80.06      104.30     52.49 o
   2  27   8        2.20      -14.36     49.52 o
   3  27   8        0.48       20.34     90.10 o
   4  27   8        7.45       71.86    157.17 o
  -4  28   8       86.95      162.86    107.02 o
  -3  28   8       22.32       52.54     93.88 o
  -2  28   8        9.45       17.14     83.54 o
  -1  28   8       51.75       41.25     80.36 o
   0  28   8        0.40       20.13     56.53 o
   1  28   8        0.42        3.29     35.79 o
   2  28   8       11.52       24.46     91.35 o
   3  28   8        0.09       28.50     95.54 o
   4  28   8      109.25      143.65    190.76 o
  -3  29   8       32.32      133.35    116.26 o
  -2  29   8       61.21       80.66    101.86 o
  -1  29   8        6.01       32.87     85.39 o
   0  29   8       23.78       45.89     67.92 o
   1  29   8        6.43       28.51     80.71 o
   2  29   8        0.41      -31.36     42.93 o
   3  29   8        0.00       20.16     74.04 o
  -3  30   8        8.88        8.57     69.10 o
  -2  30   8        1.76       24.73     99.61 o
  -1  30   8       58.12      110.74     95.26 o
   0  30   8        3.67       55.16     76.95 o
   1  30   8       14.14       20.17     71.44 o
   2  30   8       26.36       45.85     83.05 o
   3  30   8        0.18        7.91    120.38 o
  -2  31   8       10.49        3.53     17.84 o
  -1  31   8       44.96       89.92    100.84 o
   0  31   8       91.36      160.15    148.48 o
   1  31   8        8.64      -12.33     43.42 o
   2  31   8        6.21      -17.89     69.48 o
   3  31   8        4.33      -14.52     86.24 o
  -2  32   8       25.53       41.21    184.69 o
  -1  32   8        0.56       63.55    105.81 o
   0  32   8        0.41       91.96    157.84 o
   1  32   8       22.21       11.28     48.94 o
   2  32   8        1.93       -6.03     21.49 o
  -1  33   8       18.04       28.60    198.04 o
   0  33   8        0.06        4.69    158.75 o
   1  33   8        3.96      -74.17    141.29 o
   2  33   8        1.19       -0.78    111.84 o
  -7   1   9        5.10       -2.12     44.69 o
  -6   1   9        0.34        7.66     26.55 o
  -5   1   9       41.34       42.95     34.33 o
  -4   1   9       19.91       25.26     22.55 o
  -3   1   9      512.26      515.03     20.72 o
  -2   1   9      690.72      607.50     13.55 o
  -1   1   9      362.92      370.97     10.45 o
   0   1   9     1808.02     1810.13     28.65 o
   1   1   9      190.42      186.42     16.23 o
   2   1   9      114.06       91.11     12.65 o
   3   1   9      100.35      129.54     13.06 o
   4   1   9      190.40      201.92     14.16 o
   5   1   9      397.91      452.97     33.54 o
   6   1   9       13.61       15.26     36.25 o
   7   1   9        5.21       -5.24     50.92 o
   8   1   9       15.46       53.64    109.83 o
  -7   2   9        6.50       10.25     28.21 o
  -6   2   9       62.55       55.16     31.21 o
  -5   2   9       22.27       29.18     27.33 o
  -4   2   9     1080.69     1066.05     30.93 o
  -3   2   9      898.32      884.73     36.12 o
  -2   2   9      474.73      510.76     12.09 o
  -1   2   9      271.36      287.92     10.73 o
   0   2   9      136.24      140.92     14.06 o
   1   2   9       16.91       18.53     15.55 o
   2   2   9     3586.22     3688.88     53.60 o
   3   2   9      234.50      261.92     20.86 o
   4   2   9        6.47        3.07      5.39 o
   5   2   9      119.47      117.97     33.23 o
   6   2   9        3.36       10.83     26.81 o
   7   2   9       41.81        7.10     93.85 o
   8   2   9       22.07       64.99    106.26 o
  -7   3   9        0.05        7.22     20.91 o
  -6   3   9        0.03        0.79      5.70 o
  -5   3   9        8.97        6.55     29.31 o
  -4   3   9        6.45       -2.14      6.66 o
  -3   3   9        3.42        1.18      7.75 o
  -2   3   9       78.63       45.64     14.76 o
  -1   3   9     3812.04     3649.91     22.56 o
   0   3   9       76.12       71.85     13.76 o
   1   3   9       62.10       74.87     12.88 o
   2   3   9      210.87      165.96     11.99 o
   3   3   9        7.63       -2.57      2.75 o
   4   3   9        7.07        1.19     10.89 o
   5   3   9        0.01       -8.85     17.71 o
   6   3   9       22.16       43.41     52.48 o
   7   3   9       10.98        8.65     55.22 o
   8   3   9        1.74        4.52     83.07 o
  -7   4   9      259.94      302.11     71.77 o
  -6   4   9        1.93       -8.23     14.75 o
  -5   4   9       62.33       47.77     28.08 o
  -4   4   9       10.51        1.82      9.49 o
  -3   4   9        3.35       13.39     10.66 o
  -2   4   9      109.86      106.83      8.73 o
  -1   4   9     5506.47     5575.43     33.76 o
   0   4   9     2369.92     2451.62     35.79 o
   1   4   9      253.93      248.08     14.45 o
   2   4   9     1084.91     1056.93     32.19 o
   3   4   9      483.16      498.63     20.52 o
   4   4   9       78.56       69.29     17.25 o
   5   4   9       83.69       66.81     28.67 o
   6   4   9       18.44      -10.49     43.45 o
   7   4   9       43.94        0.10     13.68 o
   8   4   9        8.73       34.84    133.51 o
  -7   5   9        3.16       20.80     73.43 o
  -6   5   9       38.63       22.66     52.86 o
  -5   5   9      717.00      717.71     33.88 o
  -4   5   9      216.54      194.79     19.56 o
  -3   5   9      104.28      103.61      8.88 o
  -2   5   9       11.65       26.63     14.88 o
  -1   5   9        7.55       10.87      8.46 o
   0   5   9      126.50      135.02     14.02 o
   1   5   9     1578.00     1636.15     24.01 o
   2   5   9       15.97        4.45      7.41 o
   3   5   9      471.03      463.90     20.14 o
   4   5   9        0.25        7.60      6.68 o
   5   5   9        4.94        3.65      8.34 o
   6   5   9       37.81       -5.84     35.74 o
   7   5   9       32.54        9.34     36.58 o
   8   5   9        5.63       84.37    106.12 o
  -7   6   9        0.68       16.23     75.81 o
  -6   6   9      142.05      128.50     50.69 o
  -5   6   9      432.00      402.60     26.69 o
  -4   6   9     2403.34     2467.24     24.29 o
  -3   6   9        0.32        2.67     12.33 o
  -2   6   9      295.76      299.62     17.30 o
  -1   6   9      907.87      833.63     16.59 o
   0   6   9     1053.81     1043.24     20.52 o
   1   6   9     2643.01     2951.79     26.69 o
   2   6   9       64.60       33.98     22.46 o
   3   6   9      524.33      502.00     19.32 o
   4   6   9     1060.67     1078.18     23.14 o
   5   6   9       80.13       89.38     23.09 o
   6   6   9        4.18        5.95     31.05 o
   7   6   9        5.86       -3.19     72.07 o
   8   6   9        1.97       -8.87    192.65 o
  -8   7   9       16.77       29.16    141.11 o
  -7   7   9        8.02      -11.10     51.67 o
  -6   7   9       41.92       44.38     43.60 o
  -5   7   9       29.67       32.04     20.99 o
  -4   7   9      708.93      734.87     14.76 o
  -3   7   9      121.95       97.36     26.50 o
  -2   7   9     4173.38     4432.40    121.28 o
  -1   7   9     2646.53     2708.19     28.64 o
   0   7   9     1038.63      993.99     21.79 o
   1   7   9        7.22       14.67     10.59 o
   2   7   9      919.18      943.42     23.35 o
   3   7   9       78.90       83.59     20.87 o
   4   7   9       21.70       40.10     17.66 o
   5   7   9       47.31       43.51     29.34 o
   6   7   9       11.84       12.35     57.75 o
   7   7   9       94.18      137.14     70.29 o
   8   7   9        9.43       52.80    154.37 o
  -7   8   9      103.72       85.57     78.17 o
  -6   8   9       21.23        0.00     40.91 o
  -5   8   9      574.81      580.64     35.72 o
  -4   8   9       37.22       39.19     13.71 o
  -3   8   9      967.71      936.31     58.01 o
  -2   8   9      109.41       87.17     20.22 o
  -1   8   9     9001.82     8783.68     82.21 o
   0   8   9     2786.11     2840.42     41.53 o
   1   8   9      246.11      268.14     17.01 o
   2   8   9       32.24       44.34     15.94 o
   3   8   9      730.11      699.92     28.84 o
   4   8   9     1198.24     1234.93     36.13 o
   5   8   9      212.92      218.24     32.86 o
   6   8   9        2.97        1.00      9.77 o
   7   8   9      213.78      228.94     91.38 o
   8   8   9        4.37       10.91     81.98 o
  -7   9   9       46.22       62.34    126.53 o
  -6   9   9        0.00       -3.05     22.19 o
  -5   9   9      203.30      216.28     38.71 o
  -4   9   9       66.67       74.19     12.61 o
  -3   9   9      558.01      551.95     39.79 o
  -2   9   9     2297.91     2450.53     86.52 o
  -1   9   9      905.02      804.25     19.91 o
   0   9   9      166.61      188.67     20.52 o
   1   9   9     1281.39     1374.29     46.65 o
   2   9   9       55.88       65.92     18.05 o
   3   9   9      206.31      182.93     29.64 o
   4   9   9       50.77       48.42     25.82 o
   5   9   9      959.95     1030.83     35.86 o
   6   9   9      297.67      320.98     55.47 o
   7   9   9        0.83       23.47     87.55 o
  -7  10   9       22.59       43.22    122.49 o
  -6  10   9        0.27      -22.25     40.40 o
  -5  10   9        5.82        3.70     22.76 o
  -4  10   9      280.35      266.68     34.86 o
  -3  10   9       12.77       -3.78     19.33 o
  -2  10   9      838.03      863.01     36.45 o
  -1  10   9     1443.25     1422.95     41.88 o
   0  10   9       68.60      108.92     27.11 o
   1  10   9      250.22      229.26     32.53 o
   2  10   9      364.53      371.82     19.84 o
   3  10   9       16.86       14.84     21.41 o
   4  10   9     1008.79      986.06     36.94 o
   5  10   9      183.50      197.43     30.17 o
   6  10   9       20.37       31.92     46.64 o
   7  10   9       56.63       94.36     83.08 o
  -8  11   9        0.41       73.59    166.96 o
  -7  11   9       22.40       57.25    122.46 o
  -6  11   9        1.62      -16.83     51.84 o
  -5  11   9       31.22       50.05     42.62 o
  -4  11   9      784.99      707.74     43.95 o
  -3  11   9      273.87      237.42     21.39 o
  -2  11   9      211.56      221.26     12.66 o
  -1  11   9     1624.12     1743.24     44.83 o
   0  11   9       21.29       25.32     34.07 o
   1  11   9       25.94       16.51     30.35 o
   2  11   9      352.69      329.14     20.75 o
   3  11   9     2195.03     2250.51     89.24 o
   4  11   9        0.00      -25.20     26.38 o
   5  11   9        4.43        7.75     32.88 o
   6  11   9       21.98       -5.27     37.17 o
   7  11   9       32.35        0.94     25.46 o
  -8  12   9       27.46       68.69    184.45 o
  -7  12   9       73.32      121.78    140.65 o
  -6  12   9       51.00       48.73    106.57 o
  -5  12   9        7.90       29.48     43.93 o
  -4  12   9       56.69       82.50     38.80 o
  -3  12   9       98.59      137.12     22.25 o
  -2  12   9      121.07      125.26     16.64 o
  -1  12   9     2444.56     2419.61     52.75 o
   0  12   9      274.50      241.38     48.36 o
   1  12   9      109.42      101.97     36.40 o
   2  12   9        0.61        9.60     35.58 o
   3  12   9        0.20       20.44     21.95 o
   4  12   9       10.50      -17.43     33.71 o
   5  12   9        6.91       19.77     42.60 o
   6  12   9       10.41       18.73     65.91 o
   7  12   9       29.44       74.79     74.97 o
  -8  13   9       12.13      155.81    202.09 o
  -7  13   9       11.01       78.70    125.03 o
  -6  13   9        0.00      -20.29     67.08 o
  -5  13   9       54.90       52.45     62.63 o
  -4  13   9       11.20       63.56     41.99 o
  -3  13   9        6.29       18.60     23.84 o
  -2  13   9     1048.83     1030.46     32.90 o
  -1  13   9       20.96       51.21     31.48 o
   0  13   9      599.74      659.52     58.76 o
   1  13   9      718.60      739.31     41.80 o
   2  13   9       62.81       51.11     38.78 o
   3  13   9      753.40      767.56     26.39 o
   4  13   9      369.77      357.46     45.13 o
   5  13   9        0.00      -20.71     45.55 o
   6  13   9        0.26       22.66     70.96 o
   7  13   9        7.60       18.90     99.39 o
  -8  14   9        2.27       -0.44      2.77 o
  -7  14   9       16.21       20.32    154.09 o
  -6  14   9        0.04       -3.21    161.29 o
  -5  14   9       14.56       17.55     70.18 o
  -4  14   9      315.03      324.24     58.04 o
  -3  14   9      915.79      955.73     37.10 o
  -2  14   9      158.66      158.90     18.34 o
  -1  14   9       85.73       75.01     22.63 o
   0  14   9        0.69       -7.83     29.76 o
   1  14   9      645.18      678.01     46.99 o
   2  14   9      708.30      753.06     49.33 o
   3  14   9      525.72      399.69     74.75 o
   4  14   9      311.47      351.67     80.56 o
   5  14   9       10.70       -0.79      7.63 o
   6  14   9        7.42      -13.34     69.48 o
   7  14   9        0.45       -5.89     59.15 o
  -7  15   9        3.33        5.36     30.15 o
  -6  15   9        0.86       70.23    126.27 o
  -5  15   9      115.06      113.89     59.90 o
  -3  15   9      532.09      546.62     33.22 o
  -2  15   9      764.59      749.64     18.22 o
  -1  15   9      385.22      455.76     27.17 o
   0  15   9        8.72       43.37     50.94 o
   1  15   9       30.81       58.21     31.44 o
   2  15   9      245.22      213.86     38.55 o
   3  15   9      792.00      744.15     70.66 o
   4  15   9      525.06      656.31     89.71 o
   5  15   9        5.42       31.42     60.38 o
   6  15   9       18.97       64.10     80.64 o
   7  15   9        5.79       48.72    151.81 o
  -7  16   9        0.04       24.20    146.77 o
  -6  16   9       90.20      172.61    133.98 o
  -5  16   9      201.34      194.54     64.39 o
  -3  16   9      142.44       86.94     31.81 o
  -2  16   9      270.84      287.46     23.19 o
  -1  16   9      247.44      213.52     25.97 o
   0  16   9      264.31      291.27     42.28 o
   1  16   9        8.62      -16.40     35.08 o
   2  16   9      552.35      540.80     44.92 o
   3  16   9      220.16      174.49     59.58 o
   4  16   9       15.63        4.03     84.44 o
   5  16   9       31.14       42.78     68.47 o
   6  16   9      100.96      122.68     86.10 o
   7  16   9        0.32      -39.16     76.39 o
  -7  17   9        1.81       71.90    180.70 o
  -6  17   9       10.22      -26.89    132.68 o
  -5  17   9       34.09       77.93     69.14 o
  -3  17   9       36.34       11.30     33.00 o
  -2  17   9       13.51        8.95     16.58 o
  -1  17   9      304.97      311.90     33.16 o
   0  17   9      661.44      648.36     59.29 o
   1  17   9       55.60       31.41     35.28 o
   2  17   9      468.29      410.64     54.88 o
   3  17   9       55.53        3.00     18.23 o
   4  17   9        0.62       64.69     88.69 o
   5  17   9        1.37       15.12     90.08 o
   6  17   9        1.01       23.90     83.42 o
   7  17   9        4.97       36.79    154.19 o
  -7  18   9        2.66      -26.02     84.42 o
  -6  18   9       81.92      152.01    124.87 o
  -5  18   9        0.21       18.41     74.21 o
  -4  18   9       57.55       48.64     77.12 o
  -3  18   9        3.36       -9.41     31.32 o
  -2  18   9       32.57       35.63     25.85 o
  -1  18   9      305.83      319.32     35.10 o
   0  18   9        0.65       -0.35      5.95 o
   1  18   9        6.21       29.04     43.67 o
   2  18   9     1550.64     1682.54     62.31 o
   3  18   9       72.70      134.26     59.60 o
   4  18   9        0.24       47.46     96.35 o
   5  18   9        8.94       35.94     94.25 o
   6  18   9       10.89        1.18     22.74 o
   7  18   9        0.54       23.61    163.66 o
  -7  19   9       48.69      117.41    169.73 o
  -6  19   9       18.21      -10.49    118.79 o
  -5  19   9       48.66       99.95    124.07 o
  -4  19   9      174.34      238.94     65.69 o
  -3  19   9       55.89       44.48     38.57 o
  -2  19   9        3.72       16.62     32.02 o
  -1  19   9       88.60       94.97     34.60 o
   0  19   9      684.42      687.70     51.78 o
   1  19   9      532.88      459.69     51.62 o
   2  19   9       91.80       97.05     43.97 o
   3  19   9      711.89      728.46     85.08 o
   4  19   9       32.30       82.33    105.42 o
   5  19   9        3.67       80.79    115.03 o
   6  19   9       12.73       55.21     93.93 o
  -6  20   9       84.89      111.99    128.37 o
  -5  20   9       17.86       37.96    126.89 o
  -4  20   9        1.72      -24.89     69.62 o
  -3  20   9       29.93       59.08     73.11 o
  -2  20   9        3.52       13.51     32.21 o
  -1  20   9     1265.65     1223.52     49.77 o
   0  20   9     1069.15     1061.22     63.06 o
   1  20   9      492.42      440.78     52.08 o
   2  20   9       69.29       14.02     45.47 o
   3  20   9       14.04       38.49     55.00 o
   4  20   9       15.39       85.58    110.03 o
   5  20   9        2.50       82.85    107.75 o
   6  20   9        9.97       69.25    103.77 o
  -6  21   9       41.65       57.92    145.51 o
  -5  21   9       27.94       39.79     79.18 o
  -4  21   9      144.84      164.99     76.23 o
  -3  21   9        3.29       10.52     38.17 o
  -2  21   9       54.63       58.06     33.37 o
  -1  21   9      184.21      194.94     38.82 o
   0  21   9      495.45      550.74     62.30 o
   1  21   9      609.12      622.22     52.21 o
   2  21   9        0.37       18.79     38.07 o
   3  21   9        9.17       15.82     38.45 o
   4  21   9        1.51      -22.89     82.90 o
   5  21   9        1.61       16.87    120.27 o
   6  21   9        4.34       34.89    100.70 o
  -6  22   9        7.54        0.99     16.27 o
  -5  22   9       40.77       69.07     85.36 o
  -4  22   9        3.68      -19.98     41.59 o
  -3  22   9       68.72       49.06     65.82 o
  -2  22   9       29.84       34.26     37.01 o
  -1  22   9      174.75      189.29     45.26 o
   0  22   9       43.01       42.25     39.55 o
   1  22   9      376.04      407.80     42.73 o
   2  22   9      305.36      351.06     42.56 o
   3  22   9      130.09      145.56     55.43 o
   4  22   9       39.01       68.77    113.56 o
   5  22   9        0.68       53.70    153.94 o
  -6  23   9       93.85      169.04    156.62 o
  -5  23   9        6.13       30.53     92.31 o
  -4  23   9       37.02       98.49     82.77 o
  -3  23   9        0.04       13.27     93.35 o
  -2  23   9      170.95      177.94     46.44 o
  -1  23   9        1.56      -15.65     39.48 o
   0  23   9       80.20       88.11     35.04 o
   1  23   9        4.88       -1.22     37.31 o
   2  23   9        1.34        0.56     44.98 o
   3  23   9      207.84      263.12     72.31 o
   4  23   9       68.74      212.88    135.87 o
   5  23   9        3.32        6.61    157.80 o
  -5  24   9        1.23       43.88    108.32 o
  -4  24   9        1.56       47.33    112.36 o
  -3  24   9       16.47        0.82     26.84 o
  -2  24   9        6.59       -3.60     14.80 o
  -1  24   9       35.84       17.13     24.60 o
   0  24   9      350.59      371.57     47.59 o
   1  24   9      172.29      172.78     44.81 o
   2  24   9       20.21       -4.69     38.06 o
   3  24   9       84.72      130.95     75.96 o
   4  24   9        0.35       81.92    104.32 o
   5  24   9        9.92      -41.51    125.14 o
  -5  25   9      110.32      226.20    120.41 o
  -4  25   9       73.29       78.74     90.67 o
  -3  25   9       26.13       22.67     71.61 o
  -2  25   9       10.90        1.65     63.56 o
  -1  25   9        1.59        3.20     25.64 o
   0  25   9        4.33       -1.33     33.30 o
   1  25   9        7.49       20.17     57.78 o
   2  25   9       28.89       64.00     73.32 o
   3  25   9        0.22       51.80     84.71 o
   4  25   9        3.85        4.52    156.33 o
   5  25   9        8.07       78.58    189.87 o
  -5  26   9        0.03       97.19    170.55 o
  -4  26   9        0.30       22.24     45.67 o
  -3  26   9        4.52       73.78     95.71 o
  -2  26   9        7.27      -56.48     96.69 o
  -1  26   9       15.23       32.88     51.97 o
   0  26   9        7.19       -2.72     40.10 o
   1  26   9        0.08        7.22     41.08 o
   2  26   9        0.01       10.23     81.66 o
   3  26   9       13.84       37.34     87.85 o
   4  26   9        0.11       69.49    128.83 o
  -4  27   9        0.98       -6.01     59.65 o
  -3  27   9        2.14       57.76     90.39 o
  -2  27   9      104.65      145.20     71.46 o
  -1  27   9        7.91       60.56     82.12 o
   0  27   9       71.92       94.58     58.88 o
   1  27   9       27.07       84.94     63.38 o
   2  27   9        0.13      -48.42     56.66 o
   3  27   9       10.06       49.10    101.21 o
   4  27   9        0.08      -36.05   1323.22 o
  -4  28   9       13.73       40.82     72.44 o
  -3  28   9        3.72       53.61    110.82 o
  -2  28   9        5.35       82.91     98.64 o
  -1  28   9       46.96       93.87     72.08 o
   0  28   9       17.71        0.15     11.91 o
   1  28   9        8.25      -14.70     65.90 o
   2  28   9       14.97       20.95     87.55 o
   3  28   9       12.14       13.61     93.40 o
  -3  29   9       16.77      100.47    101.26 o
  -2  29   9       11.95      -51.82    126.76 o
  -1  29   9       19.33       51.61    108.39 o
   0  29   9       20.50       18.61     61.31 o
   1  29   9       45.47      131.22     70.07 o
   2  29   9        0.04      -21.97     38.50 o
   3  29   9       42.62      132.17    110.47 o
  -3  30   9       19.64       82.01    117.81 o
  -2  30   9        0.37       25.57     88.07 o
  -1  30   9       12.11       63.62     96.79 o
   0  30   9      155.28      251.46    100.02 o
   1  30   9       12.23       -7.23     51.37 o
   2  30   9       27.39       34.15     83.93 o
   3  30   9        8.67      -27.91     97.54 o
  -2  31   9       43.01       67.16    109.26 o
  -1  31   9        0.55       89.96    133.89 o
   0  31   9       19.92        7.01    153.41 o
   1  31   9        3.41      -26.68     49.79 o
   2  31   9        0.32        4.07     14.23 o
   3  31   9        3.94        3.93    187.27 o
  -2  32   9        3.80       57.90    172.28 o
  -1  32   9       16.39       52.73    120.80 o
   0  32   9        2.37       47.67    160.90 o
   1  32   9        0.04      -12.23     36.62 o
   2  32   9        1.15        7.38     57.42 o
  -1  33   9        0.03       14.90    184.67 o
   1  33   9        0.33      -52.13    271.98 o
  -7   0  10        4.83       -9.23     56.71 o
  -6   0  10       57.72       43.71     65.86 o
  -5   0  10       63.50       17.08     57.54 o
  -4   0  10     1122.44     1331.88    120.13 o
  -3   0  10     2405.28     2374.18    126.09 o
  -2   0  10     2203.05     2393.85    128.23 o
  -1   0  10      822.08      901.17     17.56 o
   0   0  10      521.22      522.09     21.18 o
   1   0  10    27255.23    26816.34    124.84 o
   2   0  10     8264.00     7389.27    174.58 o
   3   0  10      250.38      286.65     15.76 o
   4   0  10      262.45      241.33     36.07 o
   5   0  10        1.99       19.15     43.08 o
   6   0  10        4.33       -0.65     12.88 o
   7   0  10       14.83       12.21     90.90 o
   8   0  10        2.02       90.26    152.62 o
  -7   1  10        9.43      -27.90     43.21 o
  -6   1  10        7.83      -22.12     32.40 o
  -5   1  10       29.38       11.08     17.98 o
  -4   1  10        8.49        1.56     25.33 o
  -3   1  10      188.08      178.49     20.57 o
  -2   1  10      830.67      902.51     16.63 o
  -1   1  10     3869.10     3969.99     35.27 o
   0   1  10      348.34      345.00     17.58 o
   1   1  10     2075.94     2112.94     34.39 o
   2   1  10       84.73       77.18     20.15 o
   3   1  10      421.82      383.61     24.65 o
   4   1  10      690.02      683.40     17.11 o
   5   1  10        1.92       23.88     27.08 o
   6   1  10        7.14        4.58     18.38 o
   7   1  10        7.84      -10.04     22.50 o
   8   1  10        6.59       15.60     36.45 o
  -7   2  10        0.84      -11.94     15.38 o
  -6   2  10        0.48       16.06     36.37 o
  -5   2  10      504.67      446.53     42.99 o
  -4   2  10        8.75      -12.47     12.47 o
  -3   2  10      585.98      640.89     22.05 o
  -2   2  10     2075.98     2162.20     45.36 o
  -1   2  10      161.70      168.30     10.30 o
   0   2  10        4.21       27.06     15.37 o
   1   2  10     1303.01     1225.37     28.12 o
   2   2  10     2026.49     1937.66     31.11 o
   3   2  10      148.93      145.13     21.72 o
   4   2  10      190.78      207.07     17.51 o
   5   2  10        2.36       17.03     27.98 o
   6   2  10       14.09       13.40     26.10 o
   7   2  10       15.65        3.83     33.21 o
   8   2  10       23.37       38.61     91.73 o
  -7   3  10        0.54       -4.92     30.10 o
  -6   3  10        0.18       29.49     44.22 o
  -5   3  10      446.62      389.04     27.93 o
  -4   3  10       65.29       49.79     25.94 o
  -3   3  10     1785.01     1925.40     27.38 o
  -2   3  10     1849.72     1858.62     19.77 o
  -1   3  10     1170.70     1133.10     14.63 o
   0   3  10      111.04      109.44     13.51 o
   1   3  10     1052.37     1051.49     21.48 o
   2   3  10     3664.85     3714.09     89.49 o
   3   3  10       67.62       86.45     25.43 o
   4   3  10       88.12       86.97     18.14 o
   5   3  10      202.89      237.80     32.58 o
   6   3  10       29.08       17.12     43.81 o
   7   3  10        3.00        7.55    111.74 o
   8   3  10       49.17       35.35     98.09 o
  -7   4  10       24.33       44.26     72.30 o
  -6   4  10       70.22       51.49     51.35 o
  -5   4  10      418.57      372.26     27.51 o
  -4   4  10      923.93      891.72     25.57 o
  -3   4  10       13.29       -2.31      9.73 o
  -2   4  10      843.18      807.52     16.41 o
  -1   4  10      338.59      354.69     11.12 o
   0   4  10      566.85      640.20     17.25 o
   1   4  10      980.61      987.26     19.62 o
   2   4  10      370.38      383.19     13.27 o
   3   4  10      177.17      193.72     32.78 o
   4   4  10      223.55      190.70     19.95 o
   5   4  10       29.12       17.46     24.03 o
   6   4  10       18.91       25.32     65.54 o
   7   4  10       65.26       94.19     83.94 o
   8   4  10        0.88      -11.44    387.40 o
  -7   5  10        0.79       22.70     73.30 o
  -6   5  10       25.77       48.53     51.55 o
  -5   5  10        8.12       -1.98     13.98 o
  -4   5  10     1205.94     1203.40     26.45 o
  -3   5  10      161.59      151.75     13.51 o
  -2   5  10     2319.32     2325.09     35.79 o
  -1   5  10        4.79       12.45      7.93 o
   0   5  10      321.50      314.56     14.70 o
   1   5  10      325.81      311.33     16.02 o
   2   5  10       58.37       43.70     12.34 o
   3   5  10      231.16      276.40     20.15 o
   4   5  10      385.48      380.98     24.27 o
   5   5  10       83.69       86.75     26.03 o
   6   5  10        0.18       -1.68     22.24 o
   7   5  10       14.47       -8.73     51.73 o
   8   5  10        2.31        5.58    116.40 o
  -7   6  10       26.95       52.47     74.90 o
  -6   6  10       94.40       84.38     53.75 o
  -5   6  10       14.28       13.91     17.78 o
  -4   6  10        9.80        6.65      9.43 o
  -3   6  10      432.33      410.75     34.84 o
  -2   6  10     3087.82     3166.40     59.82 o
  -1   6  10      107.19      146.73     12.22 o
   0   6  10      536.34      569.05     16.02 o
   1   6  10     1422.44     1392.22     20.64 o
   2   6  10      621.59      685.32     35.98 o
   3   6  10      202.70      192.67     19.58 o
   4   6  10        1.04        8.39     17.73 o
   5   6  10       39.68       43.01     25.81 o
   6   6  10        0.69       25.94     58.18 o
   7   6  10        0.77        8.75     69.30 o
   8   6  10        1.68      -39.65     94.10 o
  -7   7  10        2.99       24.61     76.68 o
  -6   7  10        5.09       13.72     57.40 o
  -5   7  10        5.58       22.83     20.03 o
  -4   7  10      445.79      441.99     10.21 o
  -3   7  10        0.01      -13.50     21.53 o
  -2   7  10      831.82      777.87     25.60 o
  -1   7  10      147.99       97.40     12.26 o
   0   7  10     3364.27     3641.13     33.16 o
   1   7  10     1038.86     1049.45     24.72 o
   2   7  10       21.02       13.41     33.38 o
   3   7  10      803.14      781.50     29.71 o
   4   7  10     1196.20     1236.87     27.24 o
   5   7  10      252.66      245.42     36.41 o
   6   7  10       23.85       54.02     68.69 o
   7   7  10       62.31      103.47     89.32 o
   8   7  10        2.67       17.53    165.60 o
  -7   8  10       17.38       51.09     84.41 o
  -6   8  10       81.98       69.06     57.66 o
  -5   8  10      144.45      126.18     38.75 o
  -4   8  10      137.67      146.87     33.45 o
  -3   8  10      204.88      155.13     34.62 o
  -2   8  10      187.12      208.39     22.07 o
  -1   8  10     1209.23     1251.29     21.01 o
   0   8  10     2414.66     2464.50     28.81 o
   1   8  10     1112.29     1154.77     21.65 o
   2   8  10      594.68      574.69     19.50 o
   3   8  10     1023.99     1053.73     34.03 o
   4   8  10        8.07      -27.35     34.36 o
   5   8  10       28.09       22.62     29.93 o
   6   8  10        0.00        5.75     15.54 o
   7   8  10        9.32      -23.19    201.70 o
   8   8  10        7.92       46.18    156.21 o
  -7   9  10        9.67       70.34     89.90 o
  -6   9  10       14.45       21.11     35.81 o
  -5   9  10       94.98      102.33     40.87 o
  -4   9  10      225.92      209.81     35.89 o
  -3   9  10      884.12      879.91     45.06 o
  -2   9  10       48.90       22.65     14.54 o
  -1   9  10      351.35      285.96     16.30 o
   0   9  10      248.04      228.66     19.76 o
   1   9  10        7.23       14.79     19.34 o
   2   9  10       14.98       27.89     23.22 o
   3   9  10     1472.39     1426.72     35.92 o
   4   9  10      238.18      199.13     27.51 o
   5   9  10       90.30       82.74     35.35 o
   6   9  10       74.02       79.08     60.88 o
   7   9  10        0.14        0.42     32.29 o
  -7  10  10        0.46        1.34     23.34 o
  -6  10  10      100.23       96.01     50.35 o
  -5  10  10       39.99       46.73     39.86 o
  -4  10  10      233.92      216.91     39.49 o
  -3  10  10        2.55       30.86     36.28 o
  -2  10  10      820.60      797.97     37.90 o
  -1  10  10      992.43      945.55     28.98 o
   0  10  10     1473.89     1587.19     36.94 o
   1  10  10      330.29      340.33     40.29 o
   2  10  10      541.39      515.06     22.13 o
   3  10  10      188.30      194.67     27.56 o
   4  10  10        7.07       14.98     26.18 o
   5  10  10       64.77       40.84     35.58 o
   6  10  10      121.46      145.68     72.34 o
   7  10  10        3.58       49.33     97.05 o
  -8  11  10        6.48       40.91    189.06 o
  -7  11  10        9.88      -15.05     68.48 o
  -6  11  10       42.89       85.98     53.05 o
  -5  11  10       11.75       31.72     46.69 o
  -4  11  10       22.51       25.50     38.71 o
  -3  11  10       34.80       33.06     21.33 o
  -2  11  10       11.10       16.57      8.19 o
  -1  11  10      113.01       69.07     16.39 o
   0  11  10        1.31       12.37     24.59 o
   1  11  10       14.60       64.06     47.77 o
   2  11  10        7.22       12.40     17.27 o
   3  11  10       14.00       24.68     27.81 o
   4  11  10      371.28      373.06     36.98 o
   5  11  10       36.59       39.40     39.08 o
   6  11  10       19.36       40.56     60.25 o
   7  11  10       37.74       -2.32     67.98 o
  -8  12  10        6.60        3.66    333.91 o
  -7  12  10        1.92      -35.22    113.24 o
  -6  12  10      153.48      177.85    113.32 o
  -5  12  10       14.71       26.63     50.51 o
  -4  12  10       50.44       71.50     42.02 o
  -3  12  10      359.12      348.35     23.48 o
  -2  12  10      453.69      473.37     20.63 o
  -1  12  10     1388.79     1543.96     39.55 o
   0  12  10       52.23       87.83     50.46 o
   1  12  10       82.33       41.65     30.99 o
   2  12  10       74.48       39.02     34.79 o
   3  12  10      161.22      172.40     24.89 o
   4  12  10        9.21       25.92     44.38 o
   5  12  10       26.88       65.13     52.54 o
   6  12  10       48.24       72.46     64.27 o
   7  12  10        1.38        7.90     39.04 o
  -8  13  10       35.32       32.95    181.60 o
  -7  13  10       17.93       16.55    151.47 o
  -6  13  10       14.69       42.91    116.27 o
  -5  13  10       99.09       98.47     54.37 o
  -4  13  10      189.48      233.13     44.84 o
  -3  13  10      783.99      778.22     32.26 o
  -2  13  10        0.26        9.46     14.21 o
  -1  13  10       15.99       58.31     26.44 o
   0  13  10      251.64      281.52     50.70 o
   1  13  10       30.23       12.99     38.07 o
   2  13  10       11.36        0.89     17.91 o
   3  13  10      223.73      216.11     65.56 o
   4  13  10      226.65      218.67     50.11 o
   5  13  10      156.54      108.83     49.47 o
   6  13  10        8.28       45.18     75.53 o
   7  13  10       52.40      121.06    164.97 o
  -8  14  10        3.54       76.67    210.90 o
  -7  14  10        4.81        1.24     11.51 o
  -6  14  10      141.88      105.11    106.32 o
  -5  14  10       10.55       52.33     70.91 o
  -4  14  10      124.78      166.97     42.75 o
  -3  14  10       19.21        4.52     32.44 o
  -2  14  10      274.89      253.40     15.53 o
  -1  14  10      237.15      252.78     35.43 o
   0  14  10      474.96      553.99     64.31 o
   1  14  10       54.69       52.93     36.72 o
   2  14  10       50.30        5.46     34.70 o
   3  14  10        1.57       30.90     61.44 o
   4  14  10      334.05      338.03     47.32 o
   5  14  10        6.34       33.10     52.64 o
   6  14  10       65.24      107.88     90.24 o
   7  14  10       44.25       84.38    159.68 o
  -7  15  10       20.73       45.67    158.76 o
  -6  15  10        0.02      -17.00     41.78 o
  -5  15  10       11.48       44.84     76.71 o
  -4  15  10        0.26      -47.24     58.03 o
  -3  15  10     2631.51     2747.41    122.06 o
  -2  15  10        7.24       16.49     13.31 o
  -1  15  10      856.09      846.34     30.90 o
   0  15  10      213.23      136.04     52.18 o
   1  15  10       11.00       -0.68      4.95 o
   2  15  10       92.80       70.99     40.37 o
   3  15  10       56.70      117.57     75.19 o
   4  15  10       39.25       35.47     80.00 o
   5  15  10       16.60       27.87     50.95 o
   6  15  10       10.52       26.25     89.28 o
   7  15  10        3.04       44.67    133.54 o
  -7  16  10        3.62       67.24    172.14 o
  -6  16  10       80.01      107.20    114.38 o
  -5  16  10       67.86       76.32     83.11 o
  -4  16  10       10.85       29.90     48.76 o
  -3  16  10       10.19       35.43     33.06 o
  -2  16  10        5.86        0.70     22.47 o
  -1  16  10      475.92      488.00     29.49 o
   0  16  10      163.28      131.54     45.73 o
   1  16  10      187.02      218.91     41.66 o
   2  16  10      218.39      157.94     45.55 o
   3  16  10        8.74      -47.82     76.86 o
   4  16  10        4.78       11.71     89.69 o
   5  16  10        7.73       41.96     67.88 o
   6  16  10       25.32       30.43     73.87 o
  -7  17  10       11.07       55.02    146.43 o
  -6  17  10        0.15       25.53    130.80 o
  -5  17  10      118.49       88.39     64.22 o
  -4  17  10      156.77      127.09     69.29 o
  -3  17  10        7.46       31.83     36.40 o
  -2  17  10      244.79      240.18     24.14 o
  -1  17  10     1577.82     1656.56     41.07 o
   0  17  10      481.30      466.54     55.69 o
   1  17  10       83.11       78.36     43.70 o
   2  17  10      226.10      222.04     48.34 o
   3  17  10      202.17      313.50     77.03 o
   4  17  10      117.85      197.73     95.76 o
   5  17  10        8.99       21.26     50.74 o
   6  17  10        0.95       -3.25     63.55 o
   7  17  10        0.06        8.16     54.86 o
  -7  18  10        1.99       15.66    177.91 o
  -6  18  10        0.36        9.41    145.24 o
  -5  18  10        0.08       25.93     85.86 o
  -4  18  10       32.10       36.51     73.23 o
  -3  18  10        3.06       21.38     37.34 o
  -2  18  10       27.31       11.55     27.13 o
  -1  18  10       88.78       69.18     26.83 o
   0  18  10      280.15      400.49     56.91 o
   1  18  10      691.49      619.53     46.98 o
   2  18  10        8.35       14.04     43.92 o
   3  18  10       30.43      -16.58    213.61 o
   4  18  10      154.34      155.26    100.62 o
   5  18  10        1.21       -0.97     21.90 o
   6  18  10        9.25       30.40    102.39 o
  -6  19  10       68.04      149.34    157.74 o
  -5  19  10      159.53      137.33     77.51 o
  -4  19  10       91.12      106.12     79.29 o
  -3  19  10        2.39       11.39     63.90 o
  -2  19  10      197.55      172.44     29.03 o
  -1  19  10      284.36      276.38     31.45 o
   0  19  10      459.48      486.90     67.64 o
   1  19  10        3.35       33.03     53.86 o
   2  19  10      162.93      137.04     58.47 o
   3  19  10      250.32      251.86     86.89 o
   4  19  10        9.23       23.85    107.40 o
   5  19  10        4.99       11.09     67.13 o
   6  19  10       10.84        9.69    128.79 o
  -6  20  10       49.47       76.62    115.45 o
  -5  20  10        3.87      -10.29     83.28 o
  -4  20  10      178.43      200.37     68.67 o
  -3  20  10       93.07      181.86     64.07 o
  -2  20  10       11.08       34.69     34.25 o
  -1  20  10      590.90      589.14     36.15 o
   0  20  10      217.46      167.74     68.15 o
   1  20  10      247.69      225.22     45.41 o
   2  20  10       13.87        3.65     46.94 o
   3  20  10       33.85       66.82     97.29 o
   4  20  10       24.81       46.89    113.96 o
   5  20  10        5.84       31.85     88.90 o
   6  20  10        0.18      -17.74    103.14 o
  -6  21  10       48.84      115.30    124.24 o
  -5  21  10       58.20       17.87     81.13 o
  -4  21  10       56.78       48.67     82.67 o
  -3  21  10        8.09       17.01     72.85 o
  -2  21  10       19.48       18.71     34.37 o
  -1  21  10       77.85       34.96     34.89 o
   0  21  10       59.44      147.47     71.26 o
   1  21  10      115.66      116.75     50.57 o
   2  21  10       92.03      127.62     55.25 o
   3  21  10       27.34       27.36     97.67 o
   4  21  10       83.39      117.60    102.66 o
   5  21  10       21.89       52.13     83.28 o
   6  21  10        0.35       36.42    113.65 o
  -6  22  10       11.00       74.00    132.25 o
  -5  22  10        9.64        6.64     68.04 o
  -4  22  10       21.20        9.63     54.23 o
  -3  22  10        6.06       -7.40     36.23 o
  -2  22  10      349.23      377.71     47.16 o
  -1  22  10       24.27       33.19     31.69 o
   0  22  10      114.68       82.54     43.99 o
   1  22  10       56.88       19.40     52.41 o
   2  22  10        0.04        9.13     26.27 o
   3  22  10       53.66       35.77     75.87 o
   4  22  10        3.58       82.37    107.77 o
   5  22  10        1.70      -41.01     80.69 o
  -6  23  10       41.88       78.25    195.99 o
  -5  23  10        0.15       51.11     98.80 o
  -4  23  10       27.07       92.76     88.48 o
  -3  23  10        0.30        1.91     49.13 o
  -2  23  10      103.69       63.81     55.69 o
  -1  23  10        1.80       20.23     38.01 o
   0  23  10      249.79      238.51     54.10 o
   1  23  10        0.05       -4.65     25.90 o
   2  23  10        5.08       25.43     66.71 o
   3  23  10        0.67       46.73     75.53 o
   4  23  10       43.96      106.71    137.91 o
   5  23  10       27.91      115.63    172.53 o
  -5  24  10       25.94       40.87    117.30 o
  -4  24  10        4.84        9.98     36.92 o
  -3  24  10        2.48       55.47    106.34 o
  -2  24  10        1.25       -4.85     46.17 o
  -1  24  10        0.36        6.18     41.26 o
   0  24  10        1.57      -16.10     16.10 o
   1  24  10        1.79       13.03     46.30 o
   2  24  10      242.86      255.68     70.48 o
   3  24  10      179.07      213.48     74.65 o
   4  24  10       49.17       79.45    131.74 o
   5  24  10        0.14      -86.18    106.80 o
  -5  25  10       39.69      118.03     97.25 o
  -4  25  10        5.06       57.83     90.59 o
  -3  25  10       36.89       60.26     81.19 o
  -2  25  10        0.02      -28.82     45.08 o
  -1  25  10        8.08       -5.62     31.94 o
   0  25  10       66.54      102.08     50.90 o
   1  25  10      160.25      160.03     55.86 o
   2  25  10       38.31       59.30     76.20 o
   3  25  10       37.05       80.09     76.09 o
   4  25  10        4.39       30.81    146.07 o
  -4  26  10        3.40       90.54    113.01 o
  -3  26  10       14.78       15.29     89.56 o
  -2  26  10        4.96        9.94     41.46 o
  -1  26  10        6.73       59.06     56.96 o
   0  26  10       31.63       75.12     51.17 o
   1  26  10        5.94        8.28     64.25 o
   2  26  10       11.29      -26.14    121.67 o
   3  26  10       21.01      -26.95     78.72 o
   4  26  10       18.88      107.92    165.33 o
  -4  27  10        3.55       59.99    117.67 o
  -3  27  10        9.17      -12.11     62.31 o
  -2  27  10       12.31       48.33    111.09 o
  -1  27  10        0.41       24.50     58.07 o
   0  27  10      159.06      208.50     59.66 o
   1  27  10       40.01       46.91     74.25 o
   2  27  10       10.95        2.71     13.49 o
   3  27  10        6.36       11.52     66.56 o
   4  27  10        1.41       23.73    165.81 o
  -4  28  10        3.69        4.76    132.93 o
  -3  28  10       27.08       54.12     90.19 o
  -2  28  10        0.75       17.66     87.32 o
  -1  28  10       13.03       20.38     68.20 o
   0  28  10        3.53       44.27     64.44 o
   1  28  10       70.17      126.83     81.77 o
   2  28  10        6.23       41.71     86.21 o
   3  28  10        1.54        1.79     90.36 o
  -3  29  10        6.37       55.68    102.69 o
  -2  29  10       33.37       19.01    105.63 o
  -1  29  10       22.12       99.52     99.57 o
   0  29  10       24.99       82.78     80.54 o
   1  29  10        3.26      -18.81     86.62 o
   2  29  10        4.64        0.41     26.93 o
   3  29  10        2.13      -17.84     75.53 o
  -3  30  10        3.43       76.64    163.53 o
  -2  30  10      115.76      202.84    113.94 o
  -1  30  10        0.28       32.02    109.81 o
   0  30  10        2.06       -1.23     51.56 o
   1  30  10       16.18       20.32     91.52 o
   2  30  10       37.98       88.33     86.80 o
   3  30  10        1.36      -51.85    438.46 o
  -2  31  10       12.10       20.89    113.17 o
  -1  31  10        5.58       38.33    111.84 o
   0  31  10        0.07      124.12    157.24 o
   1  31  10        6.27        8.36     46.62 o
   2  31  10       12.73       19.56    116.85 o
  -2  32  10        0.48      -20.89    159.50 o
  -1  32  10        8.75      -23.78    108.05 o
   0  32  10       34.71      103.08    164.47 o
   1  32  10        8.82       29.14    159.68 o
   2  32  10       17.97       45.04    116.93 o
  -1  33  10       34.64       -9.16    343.77 o
  -7   1  11       94.21       96.42     71.88 o
  -6   1  11        0.29       32.19     38.45 o
  -5   1  11      159.66      125.69     42.21 o
  -4   1  11      628.11      584.21     40.02 o
  -3   1  11      392.90      394.67     18.64 o
  -2   1  11      177.12      179.15     14.42 o
  -1   1  11      852.82      936.80     13.68 o
   0   1  11      240.55      275.34     14.03 o
   1   1  11     4852.19     5158.56     50.99 o
   2   1  11     1054.23     1189.63     29.85 o
   3   1  11      279.53      278.27     24.85 o
   4   1  11      274.40      280.73     15.16 o
   5   1  11      148.45      113.61     31.11 o
   6   1  11        0.06        4.59     16.64 o
   7   1  11        5.93       13.76     73.86 o
   8   1  11        2.36       64.12    106.82 o
  -7   2  11       65.10       49.81     71.25 o
  -6   2  11      112.14       98.44     43.26 o
  -5   2  11      472.07      405.91     41.98 o
  -4   2  11       19.28      -11.55     31.06 o
  -3   2  11      612.01      545.12     21.83 o
  -2   2  11     1711.35     1795.85     24.23 o
  -1   2  11      176.05      165.88     10.59 o
   0   2  11      221.66      226.97     11.33 o
   1   2  11       12.14       -4.22     13.53 o
   2   2  11    13214.33    13364.95     77.42 o
   3   2  11      284.77      272.44     24.67 o
   4   2  11       53.18       65.36     17.71 o
   5   2  11        3.56       13.02     23.73 o
   6   2  11       38.20       60.19     45.45 o
   7   2  11       14.56       34.02     96.97 o
   8   2  11       12.06       77.11    109.10 o
  -7   3  11       79.87       94.86     59.31 o
  -6   3  11        0.02      -27.17     41.52 o
  -5   3  11      140.96      101.89     26.79 o
  -4   3  11      351.45      282.05     40.14 o
  -3   3  11      225.53      220.48     17.25 o
  -2   3  11     1131.43     1073.81     14.88 o
  -1   3  11     1802.26     1877.09     29.60 o
   0   3  11       23.43       13.09     10.64 o
   1   3  11     7793.78     7803.33     49.12 o
   2   3  11     1772.99     1691.68     38.14 o
   3   3  11       16.99       15.13     19.71 o
   4   3  11      533.61      604.79     20.15 o
   5   3  11       55.50       65.11     34.72 o
   6   3  11       54.62       73.97     50.46 o
   7   3  11        7.79       76.75     83.37 o
   8   3  11        9.77       38.53    107.34 o
  -7   4  11       26.09       28.93     60.09 o
  -6   4  11       53.14        9.69     27.32 o
  -5   4  11      980.46     1035.56     59.38 o
  -4   4  11      475.46      473.45     62.18 o
  -3   4  11       24.28       14.63     10.09 o
  -2   4  11       24.67       -2.28      8.77 o
  -1   4  11      345.65      355.45     13.23 o
   0   4  11      128.54      113.02     13.73 o
   1   4  11     2352.83     2253.24     45.62 o
   2   4  11     2021.35     2172.52     26.36 o
   3   4  11     2680.33     2735.66     39.09 o
   4   4  11       10.10       18.59     20.85 o
   5   4  11        2.21       16.30     29.62 o
   6   4  11        0.18        4.68     33.83 o
   7   4  11       21.52       23.38     77.08 o
   8   4  11        8.00       -8.96     48.12 o
  -7   5  11       19.57       38.76     79.80 o
  -6   5  11      111.14       91.34     57.62 o
  -5   5  11       18.21       32.18     27.61 o
  -4   5  11       68.00       58.88     17.68 o
  -3   5  11       16.39        3.86      9.23 o
  -2   5  11      520.86      575.15     24.61 o
  -1   5  11     1890.25     1843.09     19.77 o
   0   5  11     2961.17     3314.25     39.28 o
   1   5  11      690.54      743.81     24.56 o
   2   5  11     1112.41     1139.09     30.38 o
   3   5  11      120.07       91.83     23.01 o
   4   5  11      151.25      134.65     22.78 o
   5   5  11      342.52      317.91     28.22 o
   6   5  11      151.34      157.85     49.97 o
   7   5  11        0.30      -22.55     75.57 o
   8   5  11        1.84       44.56    119.12 o
  -7   6  11       71.19       53.75     79.91 o
  -6   6  11       67.06       92.25     53.45 o
  -5   6  11        0.48       11.31     28.15 o
  -4   6  11      265.86      246.09     13.88 o
  -3   6  11     3466.79     3519.36     74.67 o
  -2   6  11     1077.00     1110.27     29.34 o
  -1   6  11        0.36       -9.38      9.38 o
   0   6  11     4972.64     5079.06     38.00 o
   1   6  11      985.79     1039.07     22.29 o
   2   6  11       11.66       22.95     15.22 o
   3   6  11      710.58      655.99     26.34 o
   4   6  11       12.05       22.75     21.95 o
   5   6  11        7.88        5.09     21.44 o
   6   6  11        1.46       -0.70     38.98 o
   7   6  11       22.23       21.43     82.55 o
   8   6  11        1.64       -5.20     38.65 o
  -7   7  11      164.26      155.27     79.60 o
  -6   7  11        0.59       -4.61     12.30 o
  -5   7  11      131.63      101.28     38.92 o
  -4   7  11      171.28      125.27     35.72 o
  -3   7  11      770.80      800.78     33.97 o
  -2   7  11       28.69       39.89     20.19 o
  -1   7  11       81.51       87.44     12.65 o
   0   7  11     1099.55     1160.79     23.24 o
   1   7  11     3445.50     3720.63     31.03 o
   2   7  11     1051.70     1055.06     42.87 o
   3   7  11     1244.46     1361.99     31.94 o
   4   7  11       86.82       77.03     23.18 o
   5   7  11       54.71       31.06     34.33 o
   6   7  11      324.52      371.16     73.89 o
   7   7  11        5.72        9.57     26.49 o
   8   7  11       11.45       90.76    181.87 o
  -7   8  11        5.41       27.38     84.34 o
  -6   8  11       35.51       31.83     57.75 o
  -5   8  11       95.38      110.51     39.14 o
  -4   8  11       91.00       84.65     36.41 o
  -3   8  11       30.77        4.91      8.73 o
  -2   8  11      138.01      131.97     23.33 o
  -1   8  11      692.14      772.16     30.58 o
   0   8  11     4532.79     4684.24     39.05 o
   1   8  11      888.98      918.45     20.31 o
   2   8  11     1337.67     1251.37     44.01 o
   3   8  11        2.51       31.75     26.72 o
   4   8  11      352.61      296.06     31.77 o
   5   8  11      200.82      216.94     39.12 o
   6   8  11        8.99       21.42     66.31 o
   7   8  11        6.70        5.52     26.27 o
   8   8  11       53.52      152.54    183.39 o
  -7   9  11       28.86       53.86     82.19 o
  -6   9  11        0.00       10.89     91.59 o
  -5   9  11       61.42       51.11     45.54 o
  -4   9  11     1159.19     1171.47     52.74 o
  -3   9  11      116.22      101.34     25.70 o
  -2   9  11     3929.10     3938.47     51.20 o
  -1   9  11     1739.75     1667.68     25.09 o
   0   9  11      121.34      179.09     17.48 o
   1   9  11      248.44      218.48     21.47 o
   2   9  11      597.58      624.07     26.07 o
   3   9  11      191.76      178.01     25.68 o
   4   9  11        0.00        0.59     21.75 o
   5   9  11       79.19      107.21     35.04 o
   6   9  11       44.87       17.30    100.43 o
   7   9  11       16.63       14.34     79.84 o
   8   9  11       34.52      147.71    164.67 o
  -7  10  11      153.32      219.02     89.03 o
  -6  10  11      277.07      250.21     62.61 o
  -5  10  11      223.34      220.42     46.83 o
  -4  10  11       53.82       25.29     38.16 o
  -3  10  11     1087.80     1061.26     38.82 o
  -2  10  11      156.47      121.15     25.46 o
  -1  10  11     1732.43     1671.91     28.34 o
   0  10  11        0.16       15.44     18.30 o
   1  10  11       15.98      -20.24     27.02 o
   2  10  11      151.89      142.52     25.19 o
   3  10  11      179.76      168.13     24.50 o
   4  10  11       41.09       68.56     35.72 o
   5  10  11       77.02       61.30     35.59 o
   6  10  11       19.94       56.43     65.28 o
   7  10  11       72.05      114.84     87.89 o
  -8  11  11       17.79      122.81    169.15 o
  -7  11  11       95.70      162.49    131.48 o
  -6  11  11        4.18       53.26     64.43 o
  -5  11  11       80.26       90.34     45.31 o
  -4  11  11       28.59        1.64      9.94 o
  -3  11  11        0.52      -12.02     20.06 o
  -2  11  11      147.07      171.73     26.91 o
  -1  11  11     1045.29     1076.36     24.89 o
   0  11  11     1863.42     2106.93     42.60 o
   1  11  11      818.03      848.13     54.85 o
   2  11  11        0.02       -2.13      9.81 o
   3  11  11      590.22      585.40     19.87 o
   4  11  11       89.69       56.54     34.42 o
   5  11  11      165.83      180.26     38.48 o
   6  11  11      208.97      174.14     62.51 o
   7  11  11       33.88       68.34     95.02 o
  -8  12  11       13.49      144.86    178.55 o
  -7  12  11        0.12       23.25    147.55 o
  -6  12  11        2.58      -32.70     81.64 o
  -5  12  11       32.51       50.27     48.56 o
  -4  12  11        3.76        2.40     43.63 o
  -3  12  11       63.74       60.87     24.06 o
  -2  12  11      119.00      101.89      9.96 o
  -1  12  11      527.58      473.77     21.74 o
   0  12  11      556.67      514.54     33.49 o
   1  12  11        6.01       32.78     48.43 o
   2  12  11        3.84      -26.71     32.46 o
   3  12  11      143.70      126.07     42.77 o
   4  12  11        0.16       -7.44      8.11 o
   5  12  11      117.77      108.26     48.55 o
   6  12  11       30.68       72.74    104.08 o
   7  12  11       20.75        4.25     24.65 o
  -8  13  11        0.22       63.40    208.12 o
  -7  13  11       94.60      174.42    128.75 o
  -6  13  11       12.49      -36.98     51.56 o
  -5  13  11      112.34       99.71     54.29 o
  -4  13  11      243.28      213.69     44.28 o
  -3  13  11        6.23       -9.87      9.87 o
  -2  13  11      977.45      923.29     37.20 o
  -1  13  11      931.92      951.44     35.95 o
   0  13  11        4.74        6.16     34.67 o
   1  13  11       64.08       14.05     55.51 o
   2  13  11        1.33       -3.18     22.33 o
   3  13  11      135.53       72.87     39.97 o
   4  13  11      111.74       93.06     39.20 o
   5  13  11        0.22       20.68     47.38 o
   6  13  11       45.10       67.36     91.35 o
   7  13  11       10.65       53.11    127.48 o
  -8  14  11       10.80       36.52    189.13 o
  -7  14  11       20.22      -36.81    110.89 o
  -6  14  11        0.79      -45.62     67.26 o
  -5  14  11        5.03      -10.92   1619.61 o
  -4  14  11        6.17       17.34     41.48 o
  -3  14  11      189.05      226.77     40.59 o
  -2  14  11     1681.50     1814.68     29.47 o
  -1  14  11      928.96     1009.05     48.30 o
   0  14  11      373.94      362.21     63.35 o
   1  14  11       26.66        8.30     55.58 o
   2  14  11      424.01      426.31     80.18 o
   3  14  11       57.62       34.83     71.34 o
   4  14  11       41.97       32.41     41.83 o
   5  14  11        0.03       14.62     52.32 o
   6  14  11       44.61       31.90     91.08 o
   7  14  11       69.22       22.77    137.84 o
  -7  15  11       11.17       43.29    158.02 o
  -6  15  11       11.88      -33.10     72.91 o
  -5  15  11        3.69       21.03     77.56 o
  -4  15  11       61.75       49.62     50.68 o
  -3  15  11      326.05      336.27     35.83 o
  -2  15  11      259.05      244.34     16.30 o
  -1  15  11       16.09       28.10     34.19 o
   0  15  11      996.38     1093.10     68.20 o
   1  15  11       21.34       41.26     46.97 o
   2  15  11      109.01      124.18     43.03 o
   3  15  11      187.26      164.32     57.13 o
   4  15  11       92.46       43.74     80.32 o
   5  15  11        0.21      -10.29     32.37 o
   6  15  11        2.52       28.48     89.70 o
   7  15  11        1.41       90.91    175.44 o
  -7  16  11       15.43       27.18    146.78 o
  -6  16  11        1.10      -19.21    181.36 o
  -5  16  11      115.03       63.67     83.93 o
  -4  16  11      310.01      324.27     51.21 o
  -3  16  11        3.00        0.09     15.90 o
  -2  16  11     1264.00     1369.73     25.06 o
  -1  16  11        2.36      -14.75     23.09 o
   0  16  11     1992.84     1906.91     88.15 o
   1  16  11        8.55      -23.57     31.92 o
   2  16  11        5.52       -1.31     15.93 o
   3  16  11        1.17       -2.97     22.86 o
   4  16  11       48.85       11.40     59.71 o
   5  16  11        7.74       43.16     56.85 o
   6  16  11       19.68       50.96     88.12 o
  -7  17  11       23.11       77.28    182.80 o
  -6  17  11        0.70       -0.42      1.39 o
  -5  17  11        0.01       33.57     70.12 o
  -4  17  11        7.16       -0.10     42.31 o
  -3  17  11      827.53      803.19     40.95 o
  -2  17  11        0.79       16.88     23.59 o
  -1  17  11      911.49     1030.17     35.98 o
   0  17  11       20.02       -6.46     47.81 o
   1  17  11      196.76      146.58     41.72 o
   2  17  11      393.17      449.29     59.94 o
   3  17  11       43.53       41.91     83.17 o
   4  17  11        0.05      -13.19     29.26 o
   5  17  11        1.31       26.97     57.23 o
   6  17  11       27.75       12.49     90.39 o
  -7  18  11       38.30      141.56    198.44 o
  -6  18  11       11.28       30.85    141.95 o
  -5  18  11        7.92       -1.84      8.78 o
  -4  18  11       40.60       34.60     54.65 o
  -3  18  11       36.69        2.12     26.88 o
  -2  18  11       23.15       39.46     26.01 o
  -1  18  11      135.27      142.29     28.04 o
   0  18  11      158.89      165.17     63.35 o
   1  18  11        0.00       13.03     56.11 o
   2  18  11        2.74       37.72     43.32 o
   3  18  11       53.95       62.74     89.40 o
   4  18  11       38.88        6.38     85.64 o
   5  18  11        1.64       16.03     29.83 o
   6  18  11       68.84       71.39    110.53 o
  -7  19  11        4.59       36.39    192.62 o
  -6  19  11       62.25      113.08     95.43 o
  -5  19  11       39.85        7.49     98.56 o
  -4  19  11       63.45       62.83     74.64 o
  -3  19  11      106.96       99.08     63.85 o
  -2  19  11        8.40        3.89     15.56 o
  -1  19  11       37.95       52.72     31.22 o
   0  19  11       32.17        0.07     59.30 o
   1  19  11       22.03       -0.44     11.97 o
   2  19  11      138.21      115.09     53.44 o
   3  19  11       20.57       40.82     93.56 o
   4  19  11      170.43      255.28    112.25 o
   5  19  11        1.25       18.27     60.54 o
   6  19  11       24.16       41.78    109.06 o
  -6  20  11       28.10       99.93     99.19 o
  -5  20  11      128.18      159.73     87.80 o
  -4  20  11        6.38       40.13     82.94 o
  -3  20  11        0.02       61.40     80.89 o
  -2  20  11       33.44       37.60     31.20 o
  -1  20  11      109.96      124.90     31.83 o
   0  20  11      153.07      119.80     52.17 o
   1  20  11       28.20       30.73     52.29 o
   2  20  11      200.96      152.35     46.36 o
   3  20  11       94.09      108.44     97.74 o
   4  20  11       10.73       79.47    115.60 o
   5  20  11        0.53       18.56     67.60 o
   6  20  11        5.67       38.10    124.73 o
  -6  21  11       10.07       35.89     93.63 o
  -5  21  11        4.45       76.81     83.96 o
  -4  21  11       51.42       -2.08     24.36 o
  -3  21  11        6.80       12.91    261.20 o
  -2  21  11       71.55       70.17     48.21 o
  -1  21  11        8.26       21.88     31.24 o
   0  21  11       31.31       21.98   6913.16 o
   1  21  11       18.88       17.36     49.92 o
   2  21  11      476.46      482.96     54.38 o
   3  21  11        1.17       39.61     94.71 o
   4  21  11        7.95      -32.87     93.95 o
   5  21  11       43.52      120.27     94.47 o
   6  21  11        0.89       33.36    183.89 o
  -6  22  11       23.45       83.56    113.84 o
  -5  22  11        0.78        5.36     32.87 o
  -4  22  11        8.33       17.20     55.87 o
  -3  22  11       24.81       19.25    103.13 o
  -2  22  11       86.98       66.91     54.42 o
  -1  22  11        6.16        1.46      8.71 o
   0  22  11      309.97      235.09     82.28 o
   1  22  11      115.35      114.62     53.24 o
   2  22  11       92.20      105.20     61.42 o
   3  22  11       19.32       13.35    428.83 o
   4  22  11       48.14      119.99     98.08 o
   5  22  11        0.17      -11.15     77.76 o
  -5  23  11        1.16       24.09    112.47 o
  -4  23  11        0.18      -13.43     48.76 o
  -3  23  11        4.33      -13.98     50.06 o
  -2  23  11        3.93       24.77     58.67 o
  -1  23  11       16.62       21.24     42.45 o
   0  23  11        0.62       -2.23     24.80 o
   1  23  11        3.45       73.88     83.50 o
   2  23  11        2.64      -33.40     36.89 o
   3  23  11       39.55       79.24    116.42 o
   4  23  11        0.11       98.93    137.86 o
   5  23  11       18.29       25.92    161.16 o
  -5  24  11       60.25      159.92    122.94 o
  -4  24  11        7.83       -6.87     22.47 o
  -3  24  11      111.15      167.68     85.12 o
  -2  24  11        7.82       16.43     49.27 o
  -1  24  11       24.14       45.00     45.18 o
   0  24  11        3.64       47.59     86.04 o
   1  24  11      114.39      125.09     64.31 o
   2  24  11       31.28       88.96     70.39 o
   3  24  11        0.03       35.77     80.59 o
   4  24  11        1.48       80.56    151.53 o
   5  24  11        3.43       53.13    186.95 o
  -5  25  11        0.72       51.33    123.46 o
  -4  25  11       24.32       26.95     93.24 o
  -3  25  11        2.70        4.38     24.32 o
  -2  25  11       53.59      102.22     70.05 o
  -1  25  11       21.83       11.05     25.04 o
   0  25  11       15.56        5.90     48.17 o
   1  25  11        3.77       -6.23     64.59 o
   2  25  11        2.92        0.18     53.04 o
   3  25  11       10.11       15.85     85.78 o
   4  25  11        0.01       29.10    118.08 o
  -4  26  11        7.06       60.67     88.72 o
  -3  26  11       35.19       75.58     94.06 o
  -2  26  11       40.44       66.42     74.66 o
  -1  26  11        7.29       24.95     99.74 o
   0  26  11       44.56       32.63     55.69 o
   1  26  11       38.50       48.63     66.68 o
   2  26  11        1.85        2.35     62.91 o
   3  26  11        4.83      -20.04     85.81 o
   4  26  11        4.62       23.22    177.64 o
  -4  27  11        8.29      -43.62    100.31 o
  -3  27  11       78.37      165.41    103.07 o
  -2  27  11        2.37       40.33     83.70 o
  -1  27  11       21.47       34.63     67.09 o
   0  27  11       21.06       55.89     58.61 o
   1  27  11        0.03       -1.45     16.16 o
   2  27  11       13.12       20.95    113.66 o
   3  27  11        1.35       -9.25     68.42 o
   4  27  11       36.96       66.38    152.30 o
  -3  28  11        1.02      -23.62     89.32 o
  -2  28  11       11.61       30.57    101.78 o
  -1  28  11        2.00       -4.19     58.21 o
   0  28  11        9.32       32.69     73.95 o
   1  28  11       24.93       49.06     82.13 o
   2  28  11       17.66       60.68     89.33 o
   3  28  11        4.13      -80.59    136.80 o
  -3  29  11        3.10       54.45    121.78 o
  -2  29  11       70.30      143.56    108.08 o
  -1  29  11      190.72      302.95     88.51 o
   0  29  11        0.20       30.72     59.93 o
   1  29  11       35.31      -10.08     76.95 o
   2  29  11        1.48       -5.78     56.96 o
   3  29  11        3.50       87.85    162.23 o
  -3  30  11       24.04       37.72    169.11 o
  -2  30  11       73.59      109.31    109.68 o
  -1  30  11        4.66       56.69    102.11 o
   0  30  11        0.10      -13.21    289.14 o
   1  30  11        0.00       34.17     95.92 o
   2  30  11       40.47       51.77    113.01 o
  -2  31  11        0.10      171.74    191.51 o
  -1  31  11        1.23       57.77    115.61 o
   0  31  11        5.90       -0.87    136.38 o
   1  31  11        0.02       34.23    168.01 o
   2  31  11       14.76       21.79    117.71 o
  -2  32  11        6.20       12.48    195.62 o
  -1  32  11        0.32       72.76    191.54 o
   0  32  11       67.80      126.46    171.74 o
   1  32  11        8.46      -60.73    164.75 o
   2  32  11        7.49       28.21    189.95 o
  -1  33  11        1.42        6.83    212.21 o
  -7   0  12       12.53      -10.52    287.83 o
  -6   0  12        2.18       49.08     78.90 o
  -5   0  12      648.44      531.07     69.10 o
  -4   0  12      101.87       63.57     51.55 o
  -3   0  12      216.81      194.77     23.87 o
  -2   0  12     2712.97     3056.66     53.37 o
  -1   0  12      340.32      384.26     19.60 o
   0   0  12      447.08      551.60     20.65 o
   1   0  12       92.84      102.55     28.35 o
   2   0  12     1221.69     1421.50     42.71 o
   3   0  12     2218.49     2359.94     76.82 o
   4   0  12        0.14       -9.65     30.32 o
   5   0  12       17.93       31.19     46.93 o
   6   0  12      174.58      207.61     54.11 o
   7   0  12        0.19       14.03    114.70 o
   8   0  12        0.71       46.74    155.26 o
  -7   1  12      111.79       68.65     69.83 o
  -6   1  12       26.68       24.72     42.72 o
  -5   1  12      581.46      579.38     46.65 o
  -4   1  12      177.39      190.51     35.69 o
  -3   1  12      263.76      226.46     17.20 o
  -2   1  12      645.96      636.54     19.64 o
  -1   1  12      235.47      241.91     11.37 o
   0   1  12      814.64      843.91     17.68 o
   1   1  12     2823.21     2780.98     41.45 o
   2   1  12     1180.92     1125.46     31.35 o
   3   1  12      203.59      186.74     32.12 o
   4   1  12       94.52       85.58     14.54 o
   5   1  12        3.42        8.59     29.75 o
   6   1  12       42.63       55.68     37.61 o
   7   1  12        1.79      -17.33     70.24 o
   8   1  12       31.58       54.77    113.38 o
  -7   2  12        5.86        8.19     78.97 o
  -6   2  12       22.71       -3.45     28.67 o
  -5   2  12      258.39      228.33     37.00 o
  -4   2  12      103.51      124.63     36.79 o
  -3   2  12      430.17      442.63     17.43 o
  -2   2  12      287.23      280.55     15.33 o
  -1   2  12        0.42        4.01     10.30 o
   0   2  12     1513.29     1513.55     26.31 o
   1   2  12      654.77      749.39     27.75 o
   2   2  12        0.96       23.56     15.56 o
   3   2  12      476.74      463.08     25.84 o
   4   2  12      126.43      139.44     19.01 o
   5   2  12      180.08      173.04     28.91 o
   6   2  12       13.47       43.24     45.13 o
   7   2  12        2.90       33.68     82.81 o
   8   2  12       22.98       99.13    114.19 o
  -7   3  12        8.74       26.79     58.55 o
  -6   3  12       61.04       45.75     76.49 o
  -5   3  12       49.40       19.07     14.41 o
  -4   3  12      124.95      124.88     20.00 o
  -3   3  12       67.26       71.10     11.97 o
  -2   3  12     1504.33     1537.52     25.36 o
  -1   3  12       13.69       11.48      7.73 o
   0   3  12     4519.79     4657.06     55.69 o
   1   3  12        8.87        5.82     12.60 o
   2   3  12      135.20      116.88     15.70 o
   3   3  12       50.21       54.34     25.80 o
   4   3  12       85.70       42.54     17.78 o
   5   3  12      174.36      168.78     30.56 o
   6   3  12       26.71       75.21     49.64 o
   7   3  12        1.60       39.56     78.04 o
   8   3  12       13.06       61.51    159.81 o
  -7   4  12        8.07       29.93     59.35 o
  -6   4  12       17.03      -11.39     21.54 o
  -5   4  12       37.62       38.09     29.48 o
  -4   4  12       62.57       65.64     16.28 o
  -3   4  12        0.05       -2.52     30.91 o
  -2   4  12      456.69      447.83     17.47 o
  -1   4  12      213.38      207.00     12.18 o
   0   4  12      230.07      258.93     13.86 o
   1   4  12      120.57      126.83     17.52 o
   2   4  12     3690.23     3426.39     57.59 o
   3   4  12      191.52      202.07     24.14 o
   4   4  12       98.92       66.47     21.47 o
   5   4  12      128.20      146.57     29.40 o
   6   4  12      132.53      141.59     53.46 o
   7   4  12       15.20       67.76    128.78 o
   8   4  12       10.61        2.30     30.28 o
  -7   5  12        7.72       17.96     57.61 o
  -6   5  12       28.48       75.63     57.98 o
  -5   5  12        0.24      -16.13     20.67 o
  -4   5  12       41.07       30.82      7.66 o
  -3   5  12       59.16       58.44     10.01 o
  -2   5  12        0.64        1.50     11.91 o
  -1   5  12     2145.23     2260.07     25.15 o
   0   5  12       24.47       20.18     11.83 o
   1   5  12     1026.38     1029.29     25.45 o
   2   5  12       40.89        9.74     11.40 o
   3   5  12      232.25      244.72     21.44 o
   4   5  12      116.18       88.44     22.38 o
   5   5  12        7.16       40.13     33.58 o
   6   5  12       18.79       28.47     46.82 o
   7   5  12       32.51       72.66     91.07 o
   8   5  12        2.70       44.22    176.39 o
  -7   6  12        2.29        7.81     74.91 o
  -6   6  12        3.48       -4.21     66.52 o
  -5   6  12      448.60      332.26     61.93 o
  -4   6  12      155.47      152.37     11.96 o
  -3   6  12       15.83       21.47     37.66 o
  -2   6  12      787.39      779.24     28.19 o
  -1   6  12        1.28        0.58      4.10 o
   0   6  12      656.46      623.14     18.74 o
   1   6  12      385.82      388.88     21.12 o
   2   6  12       42.03       46.91     16.18 o
   3   6  12      445.94      487.88     27.74 o
   4   6  12       85.20       79.27     24.76 o
   5   6  12      218.78      180.73     30.48 o
   6   6  12       94.89       57.21     53.00 o
   7   6  12        0.15       10.22     67.98 o
   8   6  12       86.96       96.78    166.62 o
  -7   7  12        6.12        9.99     69.88 o
  -6   7  12        5.69        1.40     24.03 o
  -5   7  12       19.46        7.33     37.70 o
  -4   7  12        4.59       -9.21     15.66 o
  -3   7  12       22.45       -6.92     20.47 o
  -2   7  12      432.84      420.79     26.50 o
  -1   7  12     4260.91     4543.51     81.86 o
   0   7  12     2672.69     2710.52     31.40 o
   1   7  12      287.59      273.69     19.19 o
   2   7  12      136.16      125.89     18.38 o
   3   7  12      627.37      673.73     28.04 o
   4   7  12       53.35       61.47     25.48 o
   5   7  12        1.71       28.00     47.67 o
   6   7  12       18.50       20.77     61.66 o
   7   7  12        1.69       10.60     33.52 o
   8   7  12       35.26       89.83    159.25 o
  -7   8  12       42.91       91.63    117.14 o
  -6   8  12       30.95       48.35     57.50 o
  -5   8  12       13.78       47.46     37.10 o
  -4   8  12      472.91      392.10     37.21 o
  -3   8  12      158.75      119.74     29.69 o
  -2   8  12       77.08       77.34     23.23 o
  -1   8  12     5087.38     5059.74     64.56 o
   0   8  12        2.26       -3.68      8.06 o
   1   8  12       60.57       58.14     17.71 o
   2   8  12      161.57      148.81     34.23 o
   3   8  12      334.35      333.02     36.23 o
   4   8  12     1054.70     1082.43     54.46 o
   5   8  12      184.01      141.86     39.46 o
   6   8  12       15.53       16.12     71.50 o
   7   8  12        7.55       59.57     80.98 o
   8   8  12       46.29      -12.34    555.95 o
  -7   9  12        0.46       -4.53     67.83 o
  -6   9  12       27.13       19.39     31.15 o
  -5   9  12       98.20       84.21     40.01 o
  -4   9  12      797.82      701.66     60.45 o
  -3   9  12      369.16      297.25     30.92 o
  -2   9  12     2077.59     2056.37     41.55 o
  -1   9  12      623.64      638.35     24.08 o
   0   9  12     1681.65     1681.68     27.98 o
   1   9  12      105.64      103.91     19.81 o
   2   9  12     1804.90     1821.97     53.23 o
   3   9  12      109.77      105.30     32.39 o
   4   9  12      551.85      565.83     38.03 o
   5   9  12       17.46       26.73     65.77 o
   6   9  12      404.65      453.87     60.97 o
   7   9  12       11.32       24.20     27.51 o
   8   9  12        1.32       91.53    197.44 o
  -7  10  12       28.98        3.20     16.36 o
  -6  10  12       54.12       42.52     59.86 o
  -5  10  12        2.62       33.11     46.17 o
  -4  10  12      376.20      343.78     42.91 o
  -3  10  12      160.89      128.41     32.13 o
  -2  10  12      921.73      820.36     43.24 o
  -1  10  12       35.41       49.34     14.92 o
   0  10  12      708.11      766.75     23.37 o
   1  10  12       68.14       70.39     19.85 o
   2  10  12      411.32      394.20     31.12 o
   3  10  12        4.93        4.14     58.70 o
   4  10  12     1279.56     1300.14     46.85 o
   5  10  12      302.13      297.16     45.69 o
   6  10  12       45.74       72.56     77.25 o
   7  10  12        4.31       43.00     97.98 o
  -8  11  12        3.31       -6.95     88.68 o
  -7  11  12       63.19      -27.28    167.15 o
  -6  11  12      151.10      237.25     61.66 o
  -5  11  12       20.70       16.96     67.34 o
  -4  11  12       58.08       36.27     33.17 o
  -3  11  12       39.10       16.32     18.56 o
  -2  11  12     1173.36     1148.98     33.00 o
  -1  11  12      950.25      950.97     22.51 o
   0  11  12       29.49       25.53     21.10 o
   1  11  12        5.76       12.08     35.08 o
   2  11  12      268.49      224.40     29.38 o
   3  11  12       41.61       33.86     36.54 o
   4  11  12        0.47      -29.14     31.56 o
   5  11  12        0.48        1.06      7.92 o
   6  11  12      328.69      436.66     80.17 o
   7  11  12       46.45       90.25    101.79 o
  -8  12  12        7.21       -8.79     32.87 o
  -7  12  12       94.55       79.62    138.36 o
  -6  12  12        0.68      -29.34     55.70 o
  -5  12  12        8.45       22.77     53.01 o
  -4  12  12      363.02      392.66     38.00 o
  -3  12  12      354.69      325.50     27.90 o
  -2  12  12        6.25       31.46     26.66 o
  -1  12  12       12.82        7.50     10.05 o
   0  12  12      516.02      571.78     26.21 o
   1  12  12       67.70       55.46     49.03 o
   2  12  12      736.40      742.56     47.97 o
   3  12  12      316.54      248.98     36.20 o
   4  12  12        1.48      -11.22     34.89 o
   5  12  12       25.98        0.68     41.24 o
   6  12  12       72.41      103.77    128.55 o
   7  12  12       99.18      134.96    148.70 o
  -8  13  12       46.53      143.86    183.70 o
  -7  13  12       76.93       49.61    161.04 o
  -6  13  12      104.89      159.44     96.34 o
  -5  13  12       14.73       44.05     53.04 o
  -4  13  12        2.42        3.29     15.76 o
  -3  13  12       85.27       58.46     25.28 o
  -2  13  12       11.80       26.48     11.39 o
  -1  13  12      212.50      200.08     20.40 o
   0  13  12      676.57      621.55     56.00 o
   1  13  12       79.25       39.55     43.32 o
   2  13  12      115.28      126.73     60.75 o
   3  13  12      830.23      782.12     61.92 o
   4  13  12      186.12      215.86     37.56 o
   5  13  12      198.97      171.85     54.83 o
   6  13  12       21.81       56.05    132.23 o
   7  13  12       12.27       41.73   2030.46 o
  -7  14  12        5.12      -17.06     52.15 o
  -6  14  12       79.10       58.53    102.28 o
  -5  14  12      140.17      148.53     51.88 o
  -4  14  12       19.03       15.20     33.57 o
  -3  14  12      364.79      333.73     32.09 o
  -2  14  12     3758.20     3822.90    104.17 o
  -1  14  12      357.33      297.16     22.17 o
   0  14  12       42.19       43.62     38.23 o
   1  14  12       19.25       28.70     49.26 o
   2  14  12       43.72       49.86     55.36 o
   3  14  12      217.21      260.74     46.92 o
   4  14  12       44.88       59.33     42.78 o
   5  14  12       54.92       74.81     52.18 o
   6  14  12        7.58       24.68    133.40 o
   7  14  12       18.31      122.62    180.78 o
  -7  15  12       50.43       79.90    152.76 o
  -6  15  12       75.01       65.80     99.64 o
  -5  15  12       44.34       22.05     45.58 o
  -4  15  12      333.78      331.45     45.10 o
  -3  15  12       31.00       15.20     24.79 o
  -2  15  12      402.92      424.95     25.04 o
  -1  15  12      323.59      329.09     43.12 o
   0  15  12       11.92       36.89     34.86 o
   1  15  12       62.81      135.29     60.57 o
   2  15  12      321.36      335.71     53.89 o
   3  15  12      205.51      184.88     76.11 o
   4  15  12      236.27      203.48     42.03 o
   5  15  12       59.08       65.54     56.86 o
   6  15  12        1.42       30.69    119.42 o
  -6  16  12        6.19        6.31    114.00 o
  -5  16  12        5.06       31.28     68.07 o
  -4  16  12        2.77       -1.72     43.82 o
  -3  16  12      164.49      174.38     39.14 o
  -2  16  12       26.44       31.54     10.34 o
  -1  16  12       14.66       34.73     41.48 o
   0  16  12      101.52      104.08     40.77 o
   1  16  12       90.71       56.77     57.36 o
   2  16  12       53.95       49.85     46.90 o
   3  16  12      186.46      188.78     58.52 o
   4  16  12        2.04       -3.21     15.25 o
   5  16  12       49.99       62.89     58.61 o
   6  16  12        5.40       23.43    119.15 o
  -7  17  12       10.97       32.94    131.26 o
  -6  17  12       57.50       56.68    111.35 o
  -5  17  12       14.33       40.13     72.68 o
  -4  17  12        0.57       -1.07     16.42 o
  -3  17  12        9.30       34.00     42.26 o
  -2  17  12      196.53      184.18     24.08 o
  -1  17  12      466.91      428.67     30.31 o
   0  17  12      280.97      207.12     68.69 o
   1  17  12        1.30      -16.24    158.90 o
   2  17  12      178.48      187.77     48.10 o
   3  17  12       47.24       33.08     71.23 o
   4  17  12      110.45      167.43     67.66 o
   5  17  12        0.13      -14.85     48.15 o
   6  17  12        0.70       52.75    156.28 o
  -7  18  12        3.61       43.21    129.65 o
  -6  18  12        1.70       17.12     73.21 o
  -5  18  12        5.06       45.03     75.44 o
  -4  18  12        5.95       12.46     30.25 o
  -3  18  12      208.81      219.04     41.76 o
  -2  18  12       41.85       41.11     26.92 o
  -1  18  12      225.02      246.12     29.51 o
   0  18  12       34.14       65.25     65.12 o
   1  18  12      344.80      369.50     61.97 o
   2  18  12        4.98       22.78     40.88 o
   3  18  12      419.18      505.25     85.63 o
   4  18  12        2.34        0.77     40.64 o
   5  18  12       27.21        9.37     57.70 o
   6  18  12       11.98      -62.00     98.46 o
  -7  19  12        0.37       33.69    208.84 o
  -6  19  12        1.74       11.15    124.05 o
  -5  19  12      160.76      156.35     82.28 o
  -4  19  12        4.31      -25.18     51.74 o
  -3  19  12       68.87       95.20     43.54 o
  -2  19  12       19.87       13.91     21.15 o
  -1  19  12      149.60      135.10     31.03 o
   0  19  12        1.52       12.31     71.65 o
   1  19  12      136.31      177.87     71.38 o
   2  19  12      218.00      248.78     49.90 o
   3  19  12       90.76      162.79     91.13 o
   4  19  12        0.48       54.99     78.76 o
   5  19  12       79.01       71.70     75.28 o
   6  19  12        1.72      -23.13    102.20 o
  -6  20  12       26.89       36.07    138.63 o
  -5  20  12       65.19       82.24     87.94 o
  -4  20  12       42.45       65.35     70.93 o
  -3  20  12       32.91       36.57     88.70 o
  -2  20  12       61.84       89.10     43.58 o
  -1  20  12      130.27      130.78     34.22 o
   0  20  12        9.70       25.78     76.91 o
   1  20  12        2.11       -0.71      1.91 o
   2  20  12      187.65      202.77     44.14 o
   3  20  12      206.02      331.35     95.07 o
   4  20  12        1.58       76.74    117.14 o
   5  20  12       11.27        0.39     61.07 o
   6  20  12        2.33       43.28    135.58 o
  -6  21  12       32.25       21.14    111.25 o
  -5  21  12       37.39       79.16     90.53 o
  -4  21  12        4.44        6.96     45.09 o
  -3  21  12        0.04       39.48     99.32 o
  -2  21  12       14.54       49.62     52.72 o
  -1  21  12       14.41       16.41     35.88 o
   0  21  12        6.34       33.22     75.21 o
   1  21  12       37.03       55.61     77.70 o
   2  21  12       70.32       47.65     56.44 o
   3  21  12        5.27       21.50     91.25 o
   4  21  12      191.18      256.09    117.02 o
   5  21  12        4.61       -0.08     70.84 o
  -6  22  12       13.54       56.78    181.69 o
  -5  22  12        0.99       12.86    104.99 o
  -4  22  12       31.51       25.60     77.12 o
  -3  22  12        0.02       87.83    101.64 o
  -2  22  12       95.95      133.97     55.40 o
  -1  22  12       28.90       16.61     44.58 o
   0  22  12        5.59       56.19     64.70 o
   1  22  12       24.77       54.14     84.58 o
   2  22  12        3.41       -6.43     64.54 o
   3  22  12       45.54       43.46     83.15 o
   4  22  12        1.90       14.85    107.11 o
   5  22  12       25.95       27.67    100.45 o
  -5  23  12        1.02       43.21    118.25 o
  -4  23  12        0.01       69.17     97.09 o
  -3  23  12        1.35       43.80     96.47 o
  -2  23  12      118.54      158.88     51.91 o
  -1  23  12        0.70       -5.70     36.32 o
   0  23  12        0.68       15.43     54.82 o
   1  23  12       25.25       75.08     91.21 o
   2  23  12       31.91       73.80     71.76 o
   3  23  12       95.23      116.00    114.93 o
   4  23  12        1.67       30.45    123.60 o
   5  23  12        3.18       96.93    168.66 o
  -5  24  12       44.89      120.30    108.33 o
  -4  24  12        2.91       74.40    140.66 o
  -3  24  12        0.40      -10.88     25.58 o
  -2  24  12        0.82       24.42     64.40 o
  -1  24  12        0.14        7.75     66.34 o
   0  24  12        0.00      -18.75     42.45 o
   1  24  12        8.06       26.42    100.47 o
   2  24  12        0.30       65.50     72.98 o
   3  24  12        0.69       30.91    132.32 o
   4  24  12       32.51      148.88    159.03 o
   5  24  12       23.21       41.09    120.52 o
  -5  25  12       21.43       56.71    118.78 o
  -4  25  12        0.57       53.73    109.20 o
  -3  25  12       35.20       76.81     76.93 o
  -2  25  12       30.77       69.02     71.98 o
  -1  25  12        0.28        0.39     27.71 o
   0  25  12        9.76       32.85     58.56 o
   1  25  12       26.40       39.37     60.31 o
   2  25  12       69.44      188.80    110.94 o
   3  25  12      155.85      181.74    114.22 o
   4  25  12       18.78       44.66    148.87 o
  -4  26  12        4.03       63.20    109.92 o
  -3  26  12        3.72       79.82     92.57 o
  -2  26  12       12.51       15.08     27.73 o
  -1  26  12       62.07       72.63     56.87 o
   0  26  12       28.23       34.07     43.90 o
   1  26  12        8.43       -0.21      6.38 o
   2  26  12        1.94      -59.44     69.05 o
   3  26  12        3.27       93.10    150.16 o
   4  26  12        1.64       48.16    155.49 o
  -4  27  12      133.54      203.05    119.09 o
  -3  27  12        0.87        7.23     34.29 o
  -2  27  12       15.35       37.61     75.22 o
  -1  27  12       88.74      133.68     65.55 o
   0  27  12       14.78       29.89     53.20 o
   1  27  12        0.65        4.64    126.26 o
   2  27  12       97.43      157.52    130.84 o
   3  27  12        8.84       85.33    147.13 o
  -3  28  12       44.78      177.95    114.87 o
  -2  28  12        3.67       42.33     86.92 o
  -1  28  12        8.40       17.95     72.45 o
   0  28  12       28.79       47.30     74.82 o
   1  28  12       11.24       -6.30     25.07 o
   2  28  12       46.58       26.71    124.73 o
  -3  29  12        2.58        2.77     37.64 o
  -2  29  12       76.40       95.43     96.02 o
  -1  29  12       10.30       43.00     93.54 o
   0  29  12       23.51       41.93     79.21 o
   1  29  12       18.02       31.91     93.46 o
   2  29  12        0.51       38.52    135.38 o
  -2  30  12        4.66       29.50    115.54 o
  -1  30  12       38.64       36.23    103.42 o
   0  30  12        0.10        8.19     88.48 o
   1  30  12       22.99       42.36    135.41 o
   2  30  12       35.56      112.73    169.40 o
  -2  31  12        7.10        9.29    192.51 o
  -1  31  12       27.59       75.05    122.28 o
   0  31  12       30.04       53.48    115.27 o
   1  31  12        1.54        7.25    168.52 o
   2  31  12        7.62       -9.34    143.27 o
  -1  32  12        0.09       84.45    189.46 o
   2  32  12       13.95       41.55    185.84 o
  -7   1  13       15.47        8.81     48.40 o
  -6   1  13        2.82        2.27     19.11 o
  -5   1  13      237.71      204.00     41.42 o
  -4   1  13       27.18       39.40     18.74 o
  -3   1  13       42.01       53.48     16.84 o
  -2   1  13       39.44       30.80     14.87 o
  -1   1  13     1442.28     1548.36     18.36 o
   0   1  13      175.42      169.31     15.71 o
   1   1  13      740.03      776.58     28.43 o
   2   1  13      318.04      350.16     24.77 o
   3   1  13      258.76      209.71     36.29 o
   4   1  13      192.82      197.97     15.61 o
   5   1  13        7.34       18.26     34.00 o
   6   1  13       83.39       99.11     49.77 o
   7   1  13        1.53        0.85     86.71 o
   8   1  13        1.77      -11.02     73.46 o
  -7   2  13       42.27       66.18     70.66 o
  -6   2  13       58.73       30.84     53.99 o
  -5   2  13      126.39       91.49     42.94 o
  -4   2  13       59.56       47.69     18.22 o
  -3   2  13      153.44      121.56     14.94 o
  -2   2  13       33.77       30.74     11.93 o
  -1   2  13      421.68      416.48     13.82 o
   0   2  13      397.23      424.60     16.29 o
   1   2  13       50.28       28.00     20.23 o
   2   2  13     3633.01     3696.23     36.94 o
   3   2  13      417.73      432.37     14.02 o
   4   2  13       70.56       76.67     27.21 o
   5   2  13       45.41       66.20     33.87 o
   6   2  13       23.27       48.06     59.52 o
   7   2  13       10.66       25.61     82.48 o
   8   2  13        7.64       88.78    120.25 o
  -7   3  13       33.47       68.00     70.94 o
  -6   3  13       82.77        3.23     35.95 o
  -5   3  13       37.52        3.82     33.97 o
  -4   3  13        5.90        0.04     13.34 o
  -3   3  13     1160.42     1242.88     20.94 o
  -2   3  13        3.30        9.80     16.21 o
  -1   3  13        0.39        1.39      7.84 o
   0   3  13       30.11       26.69     13.00 o
   1   3  13      416.29      416.46     20.95 o
   2   3  13      851.52      885.46     23.32 o
   3   3  13      390.61      376.73     23.34 o
   4   3  13       12.60       14.52     11.71 o
   5   3  13        1.37       16.78     24.09 o
   6   3  13       19.02       14.50     33.10 o
   7   3  13       24.55       46.68     80.03 o
   8   3  13        1.88       19.35    190.58 o
  -7   4  13       19.21       56.23     71.51 o
  -6   4  13       14.49       -0.03     12.26 o
  -5   4  13       84.46       61.49     28.37 o
  -4   4  13      469.23      526.52     17.21 o
  -3   4  13      300.57      322.27     26.28 o
  -2   4  13      300.90      280.32     16.65 o
  -1   4  13       89.83       83.52     11.88 o
   0   4  13     1865.05     2011.18     24.30 o
   1   4  13      120.65      124.26     15.35 o
   2   4  13     1373.36     1338.04     25.38 o
   3   4  13      163.78      194.60     21.70 o
   4   4  13       77.23      100.99     23.87 o
   5   4  13        4.75        6.96     31.80 o
   6   4  13       66.40       84.36     53.32 o
   7   4  13       19.21       62.25     92.57 o
   8   4  13        0.77      126.52    192.65 o
  -7   5  13      234.22      286.43     74.18 o
  -6   5  13       75.81       79.54     53.95 o
  -5   5  13      236.45      155.31     43.35 o
  -4   5  13       31.71       43.79     15.67 o
  -3   5  13      127.45      131.69     26.01 o
  -2   5  13      112.57       96.27     12.22 o
  -1   5  13      816.81      810.16     18.65 o
   0   5  13        4.65        2.96      5.87 o
   1   5  13      622.20      615.97     21.94 o
   2   5  13      562.67      563.88     19.92 o
   3   5  13      324.04      242.28     20.85 o
   4   5  13      247.83      242.62     23.86 o
   5   5  13      141.93       98.75     32.16 o
   6   5  13       29.56       11.11     33.85 o
   7   5  13      140.35      164.91     82.61 o
   8   5  13        9.36       97.82    192.14 o
  -7   6  13       96.09      163.70     77.56 o
  -6   6  13      270.54      283.22     59.25 o
  -5   6  13      523.53      469.13     46.47 o
  -4   6  13      975.65      981.41     59.43 o
  -3   6  13      209.86      197.46     27.79 o
  -2   6  13       42.51       43.01     23.68 o
  -1   6  13      521.64      518.98     14.81 o
   0   6  13       25.35       31.84     15.11 o
   1   6  13      289.55      292.66     20.89 o
   2   6  13      736.22      693.34     20.69 o
   3   6  13      255.69      236.13     21.72 o
   4   6  13      800.36      791.37     32.21 o
   5   6  13       13.11       38.34     29.00 o
   6   6  13        0.84       46.92     59.98 o
   7   6  13        2.40       62.80    101.01 o
   8   6  13       12.33       10.96    194.98 o
  -7   7  13       14.98       52.69    129.72 o
  -6   7  13       57.08       92.48     64.88 o
  -5   7  13        1.28        0.68     36.21 o
  -4   7  13     1447.57     1449.89     42.07 o
  -3   7  13      379.74      382.22     29.48 o
  -2   7  13      137.86      125.22     23.75 o
  -1   7  13      472.82      450.74     19.02 o
   0   7  13     1177.68     1132.47     24.68 o
   1   7  13     1292.67     1407.21     26.76 o
   2   7  13       21.57       19.52     19.14 o
   3   7  13      253.50      224.69     23.28 o
   4   7  13       30.13       50.94     27.00 o
   5   7  13        2.72      -10.14     27.94 o
   6   7  13       19.27       24.21     53.82 o
   7   7  13        9.08       22.13     70.60 o
   8   7  13       65.71      180.28    192.80 o
  -7   8  13        9.12      -23.76     68.37 o
  -6   8  13      123.84      129.30     66.14 o
  -5   8  13       37.10       64.51     46.52 o
  -4   8  13      267.58      256.33     31.17 o
  -3   8  13       41.75       43.23     28.65 o
  -2   8  13       33.28        2.23     10.22 o
  -1   8  13     1215.64     1167.19     31.19 o
   0   8  13      878.15      905.92     23.34 o
   1   8  13     1010.14     1060.98     25.45 o
   2   8  13      346.60      404.95     53.70 o
   3   8  13     1258.10     1341.35     47.08 o
   4   8  13      253.90      226.41     35.71 o
   5   8  13        9.96        0.16     32.13 o
   6   8  13       52.68       65.51     59.64 o
   7   8  13        2.30       30.23     69.73 o
   8   8  13        0.41       36.29    756.54 o
  -7   9  13      223.60      398.40     96.54 o
  -6   9  13      229.08      245.84     66.64 o
  -5   9  13       23.70       25.64     47.10 o
  -4   9  13        2.87       -3.21     16.70 o
  -3   9  13       75.82       41.58     32.50 o
  -2   9  13        0.83        9.61     25.70 o
  -1   9  13      972.99      973.53     26.91 o
   0   9  13        0.19       -9.68     10.40 o
   1   9  13     2047.88     2096.08     32.80 o
   2   9  13       12.10       30.65     37.06 o
   3   9  13      167.87      145.07     32.35 o
   4   9  13        7.22       21.59     36.16 o
   5   9  13        0.41      -15.38     22.75 o
   6   9  13        3.00      -14.36     52.64 o
   7   9  13      178.06      236.10     82.85 o
  -7  10  13        9.33       36.73     90.16 o
  -6  10  13       60.89       60.94     67.89 o
  -5  10  13       22.15       19.99     39.05 o
  -4  10  13        0.52      -12.32     25.18 o
  -3  10  13      486.64      508.67     28.51 o
  -2  10  13       35.22       10.33     14.82 o
  -1  10  13       94.17       99.43     16.35 o
   0  10  13     1458.76     1530.70     28.72 o
   1  10  13      570.58      630.97     25.35 o
   2  10  13      455.65      388.76     72.03 o
   3  10  13       49.47       47.28     37.10 o
   4  10  13      146.55      154.42     35.62 o
   5  10  13       22.16       22.68     42.72 o
   6  10  13       16.80       24.92     74.16 o
   7  10  13        8.77       -5.28     67.76 o
  -7  11  13       33.26        8.29     71.92 o
  -6  11  13        0.52      -35.65     64.53 o
  -5  11  13       26.07        0.81     18.12 o
  -4  11  13       52.43       42.11     35.83 o
  -3  11  13     1790.53     1844.81     40.88 o
  -2  11  13      518.72      509.39     27.65 o
  -1  11  13      396.92      391.60     18.98 o
   0  11  13       14.07        3.96     15.80 o
   1  11  13       37.16       46.62     20.49 o
   2  11  13      178.50      119.45     38.03 o
   3  11  13     1584.20     1734.02     62.68 o
   4  11  13       67.30       42.18     49.33 o
   5  11  13       24.80       -7.17     44.67 o
   6  11  13       39.16       64.38     73.31 o
   7  11  13        0.01       -1.44      9.62 o
  -8  12  13        1.01       12.66    198.92 o
  -7  12  13        2.78      -57.01    123.31 o
  -6  12  13        5.91      -14.96   3757.19 o
  -5  12  13       17.99       18.99     34.44 o
  -4  12  13       16.06        9.82     37.21 o
  -3  12  13     5154.99     5131.32     99.71 o
  -2  12  13     3135.35     3055.18     46.33 o
  -1  12  13     2152.24     2306.47     31.85 o
   0  12  13      453.54      460.26     24.58 o
   1  12  13     1462.28     1501.50     53.21 o
   2  12  13       83.30       97.01     31.51 o
   3  12  13     1741.12     1640.75     66.62 o
   4  12  13     1159.76     1103.14     76.13 o
   5  12  13        0.47       -0.52      4.65 o
   6  12  13        1.05       60.75     95.72 o
   7  12  13        0.03       24.90    167.47 o
  -8  13  13        0.40       23.62    209.39 o
  -7  13  13        1.41      -26.11    117.80 o
  -6  13  13       61.37      156.80    116.45 o
  -5  13  13       86.50       65.79     49.59 o
  -4  13  13      193.50      174.98     41.77 o
  -3  13  13       17.88        8.24     12.72 o
  -2  13  13        0.48       16.75      8.94 o
  -1  13  13       15.49       14.52     20.81 o
   0  13  13      399.20      418.30     26.39 o
   1  13  13      270.19      283.85     38.93 o
   2  13  13       89.43       79.00     39.49 o
   3  13  13      303.53      216.93     47.66 o
   4  13  13       12.46       -0.11      6.85 o
   5  13  13       73.11      112.20     62.94 o
   6  13  13        6.26       34.34    105.81 o
   7  13  13        0.00       32.88    164.69 o
  -7  14  13       69.49      155.79    161.37 o
  -6  14  13       15.59       43.84    122.38 o
  -5  14  13        5.36       25.04     57.22 o
  -4  14  13        1.94        0.69     15.92 o
  -3  14  13      110.15       62.09     26.55 o
  -2  14  13      179.73      181.33     13.09 o
  -1  14  13      189.38      162.38     21.49 o
   0  14  13       40.37       49.27     26.57 o
   1  14  13      482.78      475.05     68.89 o
   2  14  13      148.45      124.76     59.39 o
   3  14  13      171.82      138.79     50.55 o
   4  14  13      110.99      111.32     47.80 o
   5  14  13      124.50      194.34     63.37 o
   6  14  13        0.36       94.63    123.77 o
  -7  15  13       12.96       -6.58    146.65 o
  -6  15  13        1.65      -19.75    145.54 o
  -5  15  13       21.69       85.73     52.21 o
  -4  15  13      137.55      148.78     44.06 o
  -3  15  13        5.94       21.79     31.85 o
  -2  15  13      352.30      355.29     34.55 o
  -1  15  13     1341.96     1422.91     35.62 o
   0  15  13        9.63       32.83     58.97 o
   1  15  13      108.33      102.84     56.53 o
   2  15  13      356.15      386.58     66.10 o
   3  15  13       28.55        4.18     21.68 o
   4  15  13       79.87       52.65     53.39 o
   5  15  13       51.24       77.84     64.25 o
   6  15  13      157.83      156.52    147.18 o
  -7  16  13       73.88       92.88    124.18 o
  -6  16  13       37.90       -2.46     25.45 o
  -5  16  13        3.10        4.22     42.26 o
  -4  16  13       26.95       36.07     59.02 o
  -3  16  13      104.51       99.71     29.32 o
  -2  16  13      634.25      651.39     22.69 o
  -1  16  13      858.59      901.49     46.48 o
   0  16  13      269.90      238.89     46.30 o
   1  16  13        0.12        3.18     12.42 o
   2  16  13       22.48        2.63    381.71 o
   3  16  13       52.50       20.61     68.79 o
   4  16  13       60.15        1.26     12.80 o
   5  16  13        4.17       13.34     75.61 o
   6  16  13        1.20       14.02    147.27 o
  -7  17  13        6.60      -18.57     61.67 o
  -6  17  13        1.09      -40.35     92.34 o
  -5  17  13        0.00        2.37     73.60 o
  -4  17  13        7.16        7.73     60.58 o
  -3  17  13       76.02       78.19     37.39 o
  -2  17  13     1001.99      962.32     27.94 o
  -1  17  13      248.95      218.90     27.84 o
   0  17  13       41.15       74.04     37.14 o
   1  17  13      572.35      526.25     74.94 o
   2  17  13        8.08       21.65     71.17 o
   4  17  13        0.92        3.78     18.52 o
   5  17  13      111.94      122.58     84.94 o
   6  17  13       47.73       93.67    117.43 o
  -7  18  13        7.11       24.22    196.96 o
  -6  18  13       16.79       -0.02      9.36 o
  -5  18  13        1.19       60.87    109.95 o
  -4  18  13        5.04       -7.33      9.06 o
  -3  18  13       77.58       70.16     44.31 o
  -2  18  13      370.65      364.12     44.41 o
  -1  18  13       41.56       23.99     30.09 o
   0  18  13      380.15      305.76     57.20 o
   1  18  13      233.06      194.24     62.94 o
   2  18  13      232.67      252.05     61.33 o
   3  18  13       92.86      121.33     73.06 o
   4  18  13        0.02        8.67     47.31 o
   5  18  13       11.52        0.00      9.33 o
   6  18  13        2.32        6.12     45.67 o
  -6  19  13        0.24       28.72    116.57 o
  -5  19  13        6.92       10.91    104.15 o
  -4  19  13       60.64       83.83     67.95 o
  -3  19  13      117.60      140.62     46.30 o
  -2  19  13       10.23        0.01      5.43 o
  -1  19  13        5.57       29.99     31.61 o
   0  19  13      178.64      212.46     40.29 o
   1  19  13      120.93      154.30     58.60 o
   2  19  13       28.28      -18.13     70.74 o
   3  19  13      250.25      275.15     86.68 o
   4  19  13       52.14       15.51     24.69 o
   5  19  13        0.30       11.95     97.95 o
   6  19  13        0.93       43.41    133.64 o
  -6  20  13       19.38       42.23    122.92 o
  -5  20  13        7.58        0.74     35.04 o
  -4  20  13        0.23       22.48     77.76 o
  -3  20  13        9.04      -22.47     34.96 o
  -2  20  13      127.70       94.29     49.57 o
  -1  20  13       76.34       83.28     35.36 o
   0  20  13       14.27       -5.64     48.93 o
   1  20  13      585.73      540.86     77.09 o
   2  20  13      749.71      726.26     72.76 o
   3  20  13        0.96        3.07    643.43 o
   4  20  13        1.24        7.50     25.44 o
   5  20  13        7.35       16.01     78.56 o
  -6  21  13        6.61       40.85    128.24 o
  -5  21  13        0.45        6.70     93.13 o
  -4  21  13        0.26       55.30     83.36 o
  -3  21  13       31.27        3.64     94.91 o
  -2  21  13        2.08       -7.48     71.63 o
  -1  21  13      148.35      134.98     38.82 o
   0  21  13        6.03       -0.88    134.01 o
   1  21  13       59.62       -6.46     77.52 o
   2  21  13      386.77      329.26     87.79 o
   3  21  13      153.08      225.91     92.55 o
   4  21  13       13.15       66.81     92.46 o
   5  21  13        8.90       95.47    153.02 o
  -6  22  13        2.23      -13.84    216.67 o
  -5  22  13        4.30       57.17    105.18 o
  -4  22  13        0.37       13.40     76.00 o
  -3  22  13       14.08       24.86     78.17 o
  -2  22  13       60.26       54.87     51.44 o
  -1  22  13        1.47       28.63     40.44 o
   0  22  13       10.46        3.19     38.70 o
   1  22  13       32.89       57.44     89.59 o
   2  22  13       42.74       59.99     94.23 o
   3  22  13        0.01       -4.39      9.03 o
   4  22  13        0.54       41.88     86.82 o
   5  22  13       13.48       32.00    157.37 o
  -5  23  13        7.75       43.07    106.28 o
  -4  23  13       29.02        8.59     39.54 o
  -3  23  13        2.68       -1.55     35.91 o
  -2  23  13        0.93       14.59     76.83 o
  -1  23  13        0.19       -1.62     14.27 o
   0  23  13       15.13        5.54     32.50 o
   1  23  13       10.48       42.94     94.02 o
   2  23  13        8.75        1.89     42.45 o
   4  23  13      134.21      159.53     88.84 o
   5  23  13        0.12       37.94    138.77 o
  -5  24  13       85.26       82.22    112.37 o
  -4  24  13        0.03      -26.50     50.00 o
  -3  24  13        0.27       40.23    122.44 o
  -2  24  13       14.82       10.72     68.91 o
  -1  24  13       26.45        0.11     10.67 o
   0  24  13       64.50       34.10     46.61 o
   1  24  13        8.70       19.39     92.77 o
   2  24  13      134.51      165.19    103.73 o
   4  24  13       54.10       25.73    161.86 o
   5  24  13        1.63      -64.06    182.71 o
  -5  25  13       29.63       69.42    188.39 o
  -4  25  13       36.35       74.01     75.87 o
  -3  25  13      128.04      178.91     97.50 o
  -2  25  13        7.78       59.14     88.90 o
  -1  25  13        8.08       62.32     73.37 o
   0  25  13        1.62       24.80     54.29 o
   1  25  13       56.18       36.42     84.92 o
   2  25  13       88.65      131.70    110.61 o
  -4  26  13        1.71       62.06     87.69 o
  -3  26  13       34.26       60.89     94.14 o
  -2  26  13        7.70       36.30     84.02 o
  -1  26  13        0.01       -2.46     12.75 o
   0  26  13       14.58       17.72     38.13 o
   1  26  13       12.95      -11.88     50.08 o
   2  26  13        6.42       84.10    124.58 o
  -4  27  13       25.05       92.78     89.21 o
  -3  27  13       25.93      118.69    101.82 o
  -2  27  13       12.30       35.40     94.16 o
  -1  27  13        1.02        8.13     55.33 o
   0  27  13       69.83      120.57     68.24 o
   1  27  13       29.73       15.70    126.01 o
   2  27  13        2.18       -4.23     10.66 o
  -4  28  13        5.30      -71.65    202.95 o
  -3  28  13        0.57        5.83     31.10 o
  -2  28  13        0.41      -14.82     68.80 o
  -1  28  13       24.08       32.39     41.20 o
   0  28  13       41.00       52.64     69.84 o
   1  28  13       15.98       94.35     81.94 o
   2  28  13       14.40       38.45    142.64 o
  -4  29  13       25.78       38.66    207.85 o
  -3  29  13        4.07        5.48    136.61 o
  -2  29  13        4.25       83.94    140.41 o
  -1  29  13        2.83        2.25     70.76 o
   0  29  13        2.15       -4.05     23.19 o
   1  29  13        1.60       36.01     96.58 o
   2  29  13        0.66       50.30    132.01 o
  -2  30  13       17.45       70.25    111.63 o
  -1  30  13        2.17        0.82     36.12 o
   0  30  13       28.60       62.08     96.12 o
   1  30  13        3.28        9.94    141.56 o
   2  30  13        0.00       43.59    170.18 o
  -2  31  13        1.12      102.10    171.77 o
  -1  31  13       14.16       63.15    108.52 o
   0  31  13       21.42       -5.57     70.03 o
   1  31  13        2.79       35.91   1150.07 o
   2  31  13        5.73       18.73    125.13 o
  -1  32  13        0.05       68.14    179.60 o
   1  32  13        4.69       84.26    213.72 o
  -7   0  14        0.34       -4.33    749.14 o
  -6   0  14        0.04       66.52     80.20 o
  -5   0  14        0.38       -6.34     11.15 o
  -4   0  14      138.57       96.18     27.62 o
  -3   0  14       10.39       12.98     23.72 o
  -2   0  14       20.92       -3.66    160.73 o
  -1   0  14      200.80      193.95     16.36 o
   0   0  14      352.58      384.38     29.44 o
   1   0  14      251.69      267.72     32.18 o
   2   0  14     6786.42     6931.25    117.03 o
   3   0  14      356.46      391.13     52.87 o
   4   0  14      236.88      219.56     38.30 o
   5   0  14      106.77       97.83     47.78 o
   6   0  14      214.60      266.24     66.02 o
   7   0  14       62.60      172.38    140.42 o
  -7   1  14       29.32       53.72     72.91 o
  -6   1  14        0.00       18.17     68.95 o
  -5   1  14      174.24      181.23     26.81 o
  -4   1  14       70.90       71.59     20.00 o
  -3   1  14      552.85      581.51     23.10 o
  -2   1  14     1099.60     1123.83     21.49 o
  -1   1  14      124.74      122.41     12.59 o
   0   1  14      540.48      550.83     22.94 o
   1   1  14     1241.01     1237.76     38.38 o
   2   1  14      168.16      189.01     26.31 o
   3   1  14       31.64       58.26     23.63 o
   4   1  14       13.35       19.96     27.88 o
   5   1  14      194.57      183.63     33.40 o
   6   1  14        6.69       92.75     56.13 o
   7   1  14        9.79        8.97     48.47 o
  -7   2  14       22.45       36.49     72.92 o
  -6   2  14        1.09       55.83     58.56 o
  -5   2  14      218.43      176.19     25.10 o
  -4   2  14       17.89       11.81     17.45 o
  -3   2  14       19.13        2.54     25.38 o
  -2   2  14       62.55       71.16     13.90 o
  -1   2  14      145.96      144.64     14.05 o
   0   2  14     1453.67     1476.98     25.38 o
   1   2  14      920.58      995.61     33.51 o
   2   2  14        0.16       -1.53     19.66 o
   3   2  14       54.59       39.38     11.56 o
   4   2  14       18.02       33.68     27.12 o
   5   2  14        5.04      -13.54     26.53 o
   6   2  14       17.92        7.32     77.00 o
   7   2  14        1.08       -6.66     36.18 o
   8   2  14       36.42      178.75    195.56 o
  -7   3  14        1.94       -3.57     94.68 o
  -6   3  14      149.63      107.99     56.98 o
  -5   3  14       59.48       34.60     33.83 o
  -4   3  14      510.72      506.22     21.39 o
  -3   3  14        1.42       -0.04      5.78 o
  -2   3  14      289.34      273.98     19.79 o
  -1   3  14     2001.07     2062.50     25.97 o
   0   3  14       96.79       99.59     15.12 o
   1   3  14      629.32      665.01     21.89 o
   2   3  14     1304.65     1374.93     26.36 o
   3   3  14      162.77      144.11     10.35 o
   4   3  14       52.15       50.22     24.90 o
   5   3  14       39.99       31.47     23.45 o
   6   3  14       76.34       89.54     54.17 o
   7   3  14        7.77        8.13     71.75 o
   8   3  14        3.47       21.24    195.22 o
  -7   4  14       33.83       52.63     77.20 o
  -6   4  14       19.57       11.38     46.63 o
  -5   4  14       35.94       22.79     35.63 o
  -4   4  14      776.79      844.92     29.92 o
  -3   4  14      252.31      220.51     16.94 o
  -2   4  14      809.08      854.74     21.32 o
  -1   4  14      197.61      208.41     14.16 o
   0   4  14      161.28      154.28     16.50 o
   1   4  14      269.86      260.16     18.23 o
   2   4  14        1.15       -5.24     17.63 o
   3   4  14     1243.14     1232.74     37.35 o
   4   4  14        0.91       -0.98     23.33 o
   5   4  14      180.18      218.25     36.29 o
   6   4  14        2.55       52.62     54.66 o
   7   4  14       16.25       14.20     52.47 o
   8   4  14        0.28       20.39    189.87 o
  -7   5  14       48.63       82.88     79.29 o
  -6   5  14        8.83       19.23     57.45 o
  -5   5  14      115.23       79.57     35.36 o
  -4   5  14       72.16       70.60     15.40 o
  -3   5  14      963.74      916.99     22.71 o
  -2   5  14      279.93      260.20     18.28 o
  -1   5  14       36.66       37.13     12.93 o
   0   5  14       15.23       20.54     15.15 o
   1   5  14        2.86        4.87     19.44 o
   2   5  14       43.92       40.27     16.64 o
   3   5  14        9.47       16.67     16.86 o
   4   5  14        4.96       20.55     26.23 o
   5   5  14       12.66       32.54     36.23 o
   6   5  14       75.76      102.90     55.10 o
   7   5  14       72.83      115.15     94.27 o
   8   5  14       15.89       45.22    184.47 o
  -7   6  14        2.91       -5.95     30.08 o
  -6   6  14        2.16      -16.36     33.30 o
  -5   6  14      126.18      137.14     38.56 o
  -4   6  14      562.92      599.22     34.48 o
  -3   6  14       83.72       77.01     26.16 o
  -2   6  14       26.51       33.30     23.99 o
  -1   6  14       56.68       38.94     12.85 o
   0   6  14      114.71      123.37     15.99 o
   1   6  14       23.60        7.76     17.10 o
   2   6  14      509.17      557.49     21.24 o
   3   6  14       82.50       87.15     21.43 o
   4   6  14       57.64        9.01     12.52 o
   5   6  14      162.23      131.99     30.26 o
   6   6  14      107.07      108.32     54.48 o
   7   6  14       39.18       15.04     28.91 o
   8   6  14        0.39      -30.79    197.19 o
  -7   7  14        5.47       -1.97     18.17 o
  -6   7  14        0.08       -0.15      4.40 o
  -5   7  14        3.00       20.70     36.55 o
  -4   7  14      111.03       83.45     29.56 o
  -3   7  14       59.90       45.46     26.14 o
  -2   7  14       20.39       12.86     22.69 o
  -1   7  14     1144.37     1197.76     19.30 o
   0   7  14       99.00       89.11     17.06 o
   1   7  14       68.33       75.49     18.59 o
   2   7  14       11.91       -4.63      9.42 o
   3   7  14       76.18       80.74     22.43 o
   4   7  14      455.64      458.05     27.58 o
   5   7  14        0.75       25.47     44.40 o
   6   7  14        3.45       36.85     61.75 o
   7   7  14       24.81       20.34    152.16 o
  -7   8  14        5.33       39.75    134.61 o
  -6   8  14       14.61       -2.14     10.24 o
  -5   8  14       56.48       61.03     39.24 o
  -4   8  14      142.46       85.63     30.74 o
  -3   8  14       40.24       16.19     19.34 o
  -2   8  14       14.78       12.57     20.86 o
  -1   8  14     1223.34     1244.94     23.63 o
   0   8  14      114.67       87.99     18.24 o
   1   8  14      207.30      203.50     21.18 o
   2   8  14      435.75      440.37     23.45 o
   3   8  14        2.00       -5.99     25.96 o
   4   8  14        1.15       12.37     22.51 o
   5   8  14        1.57       -1.83     19.95 o
   6   8  14       24.67        7.01     15.15 o
   7   8  14       30.53      100.21     84.43 o
  -7   9  14        2.47       36.68    133.36 o
  -6   9  14        7.20       29.26     78.42 o
  -5   9  14       20.33       -7.53     30.32 o
  -4   9  14        0.52       16.01     16.96 o
  -3   9  14        4.60       -2.18     13.64 o
  -2   9  14       80.11       75.32     23.74 o
  -1   9  14        3.88       -3.15      5.97 o
   0   9  14     1491.67     1598.90     29.33 o
   1   9  14        4.04        4.46     10.57 o
   2   9  14      160.31       93.95     31.32 o
   3   9  14       73.46       30.42     27.48 o
   4   9  14       51.87       37.28     35.06 o
   5   9  14       14.65       32.73     43.71 o
   6   9  14        0.16       20.82     68.65 o
   7   9  14       12.86       52.41     75.47 o
  -7  10  14       24.93       33.45     94.88 o
  -6  10  14       12.48       27.17     71.13 o
  -5  10  14       59.39       49.39     38.32 o
  -4  10  14       64.05       55.93     35.31 o
  -3  10  14     1551.23     1486.90     37.03 o
  -2  10  14      154.00      159.37     26.22 o
  -1  10  14       39.10       36.66     15.98 o
   0  10  14        0.33        6.75     10.24 o
   1  10  14      329.02      314.05     22.18 o
   2  10  14      945.98      929.60     38.59 o
   3  10  14     3359.69     3550.12     76.89 o
   4  10  14      203.96      192.60     38.67 o
   5  10  14       58.29       47.80     45.06 o
   6  10  14       16.42       18.29     33.91 o
   7  10  14       16.30       56.20     81.35 o
  -7  11  14       40.98      106.27     78.31 o
  -6  11  14       23.50       19.22     46.68 o
  -5  11  14        3.55        3.14     30.19 o
  -4  11  14       12.63       -5.88      7.08 o
  -3  11  14      515.61      539.82     29.74 o
  -2  11  14      681.84      663.99     31.83 o
  -1  11  14      310.71      272.06     18.86 o
   0  11  14       64.59       62.73     21.27 o
   1  11  14        7.88        0.62     11.50 o
   2  11  14       86.80       -2.11     23.48 o
   3  11  14      189.88      119.00     43.25 o
   4  11  14      108.77      104.83     53.58 o
   5  11  14       23.92       42.67     47.47 o
   6  11  14       28.50       13.63    104.10 o
   7  11  14        1.23       21.11     87.41 o
  -7  12  14       29.33       21.52     66.74 o
  -6  12  14       22.59       44.20     77.77 o
  -5  12  14       86.01      100.20     46.55 o
  -4  12  14      964.48      953.34     46.77 o
  -3  12  14        4.87       29.56     31.22 o
  -2  12  14       28.46       10.24     27.11 o
  -1  12  14      181.15      166.10     18.60 o
   0  12  14      561.20      557.03     25.09 o
   1  12  14      283.94      266.72     28.71 o
   2  12  14       13.42      -10.28     13.79 o
   3  12  14       49.74       51.80     47.82 o
   4  12  14      396.12      431.64     50.68 o
   5  12  14      230.95      196.76     67.41 o
   6  12  14       17.61       -0.30      4.03 o
   7  12  14        7.88       46.04    103.46 o
  -7  13  14       19.13        6.54     72.34 o
  -6  13  14        1.19       33.59     81.37 o
  -5  13  14       68.78       97.90     51.32 o
  -4  13  14       14.97       34.17     40.44 o
  -3  13  14      993.48      912.08     45.07 o
  -2  13  14      297.30      313.06     30.68 o
  -1  13  14      667.95      666.24     23.01 o
   0  13  14      102.41      117.71     21.84 o
   1  13  14       86.99       69.22     29.54 o
   2  13  14      522.23      485.53     35.62 o
   3  13  14        3.09       -3.22     14.75 o
   4  13  14       15.54      -10.32     33.43 o
   5  13  14       24.00       -1.90     38.88 o
   6  13  14        0.88       89.32    135.89 o
   7  13  14        1.99        6.67    164.12 o
  -7  14  14       55.64       84.73    112.68 o
  -6  14  14        0.54      -19.62     50.54 o
  -5  14  14       30.45       64.48     53.41 o
  -4  14  14      192.93      130.18     44.24 o
  -3  14  14      265.03      202.14     29.71 o
  -2  14  14     2488.30     2549.37     25.40 o
  -1  14  14       90.23       64.90     20.24 o
   0  14  14       36.49       15.46     21.67 o
   1  14  14      115.22       92.09     25.45 o
   2  14  14        2.99        2.09     16.93 o
   3  14  14       57.48       44.81     43.56 o
   4  14  14       13.86       20.72     51.34 o
   5  14  14      103.27       55.75     73.14 o
   6  14  14       17.10      -15.56    152.56 o
   7  14  14       10.04        9.94    191.15 o
  -7  15  14       11.25        6.07     29.85 o
  -6  15  14        3.84       18.86   1664.09 o
  -5  15  14      120.38      194.62     52.69 o
  -4  15  14      169.26      176.23     40.69 o
  -3  15  14       77.27       30.31     28.51 o
  -2  15  14      494.49      493.53     20.56 o
  -1  15  14      164.62      144.95     22.29 o
   0  15  14      126.37       79.09     30.07 o
   1  15  14        2.88      -10.83     23.55 o
   2  15  14       49.37       62.45     41.33 o
   3  15  14       56.24       40.09     48.76 o
   4  15  14       54.28       73.64     55.06 o
   5  15  14        7.82      -10.05     43.52 o
   6  15  14       45.86       62.22    112.00 o
  -7  16  14        0.35      -11.24    103.89 o
  -6  16  14        0.02      -28.42    170.47 o
  -5  16  14        7.59      -18.75     48.73 o
  -4  16  14        6.43       26.98     28.12 o
  -3  16  14      131.29      135.19     32.05 o
  -2  16  14       30.95       29.44     29.78 o
  -1  16  14      123.65      126.06     26.38 o
   0  16  14      465.71      447.95     30.89 o
   1  16  14      191.38      192.93     40.06 o
   2  16  14      276.09      258.30     38.42 o
   3  16  14      209.87      143.36     51.05 o
   4  16  14       25.17       35.87     64.46 o
   5  16  14        0.49       -9.87     60.47 o
   6  16  14       50.49       92.22    147.12 o
  -7  17  14       11.54      -15.52     49.79 o
  -6  17  14       11.60       13.47    103.44 o
  -5  17  14       50.06       69.11     76.44 o
  -4  17  14       16.75      -18.39     45.81 o
  -3  17  14       20.92       17.85     45.14 o
  -2  17  14       78.08       83.90     43.59 o
  -1  17  14      107.67      143.16     28.27 o
   0  17  14       45.08       25.78     32.01 o
   1  17  14     1337.65     1366.48     79.86 o
   2  17  14      429.14      407.08     74.40 o
   3  17  14        6.70      -25.77     41.86 o
   4  17  14        2.04      -13.75     74.31 o
   5  17  14        0.03      -21.04    311.17 o
   6  17  14       10.01       51.99    165.33 o
  -7  18  14        3.82       35.62    181.14 o
  -6  18  14        3.33      104.18    110.12 o
  -5  18  14        3.10       20.16    108.26 o
  -4  18  14       27.87       32.48     78.07 o
  -3  18  14       38.48       29.72     40.36 o
  -2  18  14      375.60      351.88     46.36 o
  -1  18  14      329.25      324.50     25.51 o
   0  18  14        7.90       -8.76     42.34 o
   1  18  14      957.50      971.23     85.01 o
   2  18  14      130.30       73.93     59.18 o
   3  18  14       15.54       31.57     66.72 o
   4  18  14       90.15       60.88     69.28 o
   5  18  14        0.54        9.98     76.74 o
   6  18  14        0.70      -14.40    104.60 o
  -6  19  14       69.08       39.42    119.04 o
  -5  19  14       98.92       78.07    103.74 o
  -4  19  14        2.55      -17.42     52.10 o
  -3  19  14      136.81      147.35     44.36 o
  -2  19  14      535.57      497.31     47.34 o
  -1  19  14        0.85       -2.22      7.83 o
   0  19  14      324.44      259.63     59.76 o
   1  19  14       73.40       46.81     71.61 o
   2  19  14        3.29      -18.85     30.86 o
   3  19  14        9.89      -16.06   1736.41 o
   4  19  14       47.94       50.98     74.44 o
   5  19  14        8.05       24.32     90.55 o
   6  19  14       29.24       53.84    187.04 o
  -6  20  14       13.49       73.98    122.53 o
  -5  20  14        3.00       13.86    127.86 o
  -4  20  14        2.21       -5.32     34.47 o
  -3  20  14       26.75       63.23     69.08 o
  -2  20  14       70.10      110.92     54.16 o
  -1  20  14       30.77       27.36     33.96 o
   0  20  14       11.21       29.40     49.85 o
   1  20  14      221.01      252.30     57.86 o
   2  20  14        2.68       42.25     65.49 o
   4  20  14        0.62       -0.24     21.53 o
   5  20  14        2.33       76.95    141.58 o
  -6  21  14       13.40        1.51     93.08 o
  -5  21  14       70.04      115.91     96.67 o
  -4  21  14      114.02      162.71     80.83 o
  -3  21  14      107.28      204.30     80.59 o
  -2  21  14        4.21       33.41     51.95 o
  -1  21  14       99.16       95.43     39.75 o
   0  21  14        0.56       58.36     69.16 o
   1  21  14        6.16      -28.03     37.10 o
   2  21  14        0.05      -43.18     71.50 o
   4  21  14        0.03       -4.12     99.17 o
   5  21  14        0.51        8.35     58.93 o
  -6  22  14       19.47       52.67    164.58 o
  -5  22  14        0.17       -2.85     20.98 o
  -4  22  14       17.71      -15.06     71.62 o
  -3  22  14        4.04       67.73    103.91 o
  -2  22  14       25.02       84.84     61.63 o
  -1  22  14       12.63       69.13     60.07 o
   0  22  14        1.67        6.70     57.37 o
   1  22  14      343.78      324.16     81.99 o
   2  22  14       23.34       44.88     99.24 o
   4  22  14       12.48       -0.85     76.05 o
   5  22  14        2.35       28.99    126.86 o
  -5  23  14        1.11      -13.92     76.04 o
  -4  23  14        0.68       38.95     90.44 o
  -3  23  14        9.65       -0.89      3.64 o
  -2  23  14      137.51      170.62     64.66 o
  -1  23  14      109.42       67.74     60.09 o
   0  23  14       31.40       37.11     57.28 o
   1  23  14        4.80      -15.92    183.22 o
   2  23  14        0.73      -16.22     37.72 o
   4  23  14       32.36       -8.83     57.71 o
   5  23  14        4.24       81.55    160.24 o
  -5  24  14        1.34        6.20     33.90 o
  -4  24  14       11.55       27.71     84.08 o
  -3  24  14      177.19      285.97    115.83 o
  -2  24  14        4.93       -0.65     25.38 o
  -1  24  14        3.19      -16.89     29.82 o
   0  24  14        5.50      -13.70     44.41 o
   1  24  14       83.99       62.82     85.62 o
   2  24  14       62.57       80.58    100.56 o
   4  24  14       18.82       -4.53    124.38 o
   5  24  14        9.66       11.76    193.67 o
  -4  25  14        7.30       12.47     37.20 o
  -3  25  14       79.80      165.35    102.87 o
  -2  25  14      103.23      139.23    124.18 o
  -1  25  14        2.75       24.39     70.12 o
   0  25  14        4.37       16.08     63.34 o
   1  25  14       27.21       43.65     95.11 o
   2  25  14      165.26      141.77    109.40 o
   4  25  14        2.36       38.18    116.80 o
  -4  26  14       10.66       12.03     37.95 o
  -3  26  14       95.34      211.80     89.05 o
  -2  26  14       11.91      -17.30    297.20 o
  -1  26  14       33.97       49.15     82.53 o
   0  26  14       18.07       22.57     74.27 o
   1  26  14       25.17        1.37    119.71 o
   2  26  14        4.77       57.57    123.59 o
   4  26  14        2.01        3.75     25.49 o
  -4  27  14        0.00       22.14     78.27 o
  -3  27  14        0.90       41.81    113.90 o
  -2  27  14        8.64       73.70     90.43 o
  -1  27  14        0.17       62.81     85.66 o
   0  27  14        0.88      -44.85     54.52 o
   1  27  14       38.11       27.22   1211.71 o
   2  27  14        0.13       -8.58     18.52 o
   4  27  14        3.76       15.87    142.61 o
  -3  28  14        7.15       34.69    114.05 o
  -2  28  14        0.05      -19.31     75.61 o
  -1  28  14       29.07       90.53     70.02 o
   0  28  14        5.31       38.53     71.38 o
   1  28  14       21.93       46.66     84.88 o
   2  28  14       15.21       91.85    151.92 o
  -4  29  14       37.05       31.79    239.26 o
  -3  29  14        0.98      -29.61    113.93 o
  -2  29  14       24.40       48.96    120.58 o
  -1  29  14       47.05      125.26    103.17 o
   0  29  14        6.21       25.02     86.90 o
   1  29  14       12.35        4.86     73.94 o
   2  29  14        3.17      -20.24     93.56 o
  -2  30  14        1.98      -20.17     95.65 o
  -1  30  14       21.10       93.56    110.61 o
   0  30  14        5.91       61.87    103.96 o
   1  30  14       44.85       62.87    110.09 o
   2  30  14       36.60       -8.29     23.34 o
  -2  31  14        3.34      -27.31     70.88 o
  -1  31  14       20.69       27.16    176.40 o
   0  31  14        3.94        1.32     36.91 o
   1  31  14        0.14      -24.15    100.92 o
  -1  32  14        1.13       49.15    200.97 o
   1  32  14        0.45       50.03    193.11 o
  -7   1  15       31.65       59.33     74.32 o
  -6   1  15       10.50       20.21     58.89 o
  -5   1  15        6.24        0.69      4.74 o
  -4   1  15       23.55       29.65     21.90 o
  -3   1  15      120.86       99.28     17.14 o
  -2   1  15       12.27        1.89      6.62 o
  -1   1  15      175.64      152.67     16.25 o
   0   1  15      859.33      826.78     27.77 o
   1   1  15      496.55      533.51     24.87 o
   2   1  15      550.56      519.02     31.21 o
   3   1  15       23.84       28.93     16.27 o
   4   1  15      252.24      225.65     28.39 o
   5   1  15       10.28       23.17     19.12 o
   6   1  15        7.09       68.76     57.18 o
   7   1  15        2.99      -43.44    115.87 o
  -7   2  15       41.49       70.79     74.67 o
  -6   2  15        0.89        3.96     22.14 o
  -5   2  15        0.04        1.01      6.44 o
  -4   2  15        0.13       -2.04      6.56 o
  -3   2  15        3.66       23.72     15.82 o
  -2   2  15      253.32      251.33     21.09 o
  -1   2  15       97.03      102.64     15.55 o
   0   2  15     1512.72     1633.13     27.99 o
   1   2  15      114.08      120.89     21.02 o
   2   2  15      827.00      845.59     28.78 o
   3   2  15      495.23      487.41     17.33 o
   4   2  15       43.92       35.87     29.34 o
   5   2  15      105.96      119.42     35.42 o
   6   2  15       35.30       90.55     52.79 o
   7   2  15        1.87       25.68     88.44 o
  -7   3  15       31.59       48.86     81.60 o
  -6   3  15        0.15      -21.87     21.87 o
  -5   3  15      249.29      255.68     32.31 o
  -4   3  15      413.93      420.11     41.96 o
  -3   3  15      202.61      201.41     18.35 o
  -2   3  15      188.05      154.55     19.98 o
  -1   3  15     1278.03     1387.35     22.99 o
   0   3  15     3034.27     3157.40     91.07 o
   1   3  15     1000.09      963.85     24.97 o
   2   3  15       66.80       58.87     18.03 o
   3   3  15      506.21      498.20     20.14 o
   4   3  15      587.62      512.71     29.57 o
   5   3  15      182.26      171.19     35.37 o
   6   3  15       86.07      127.41     59.06 o
   7   3  15      121.92      215.97     92.08 o
  -7   4  15       27.50       66.60     81.07 o
  -6   4  15        4.20        0.17      7.25 o
  -5   4  15       49.87       52.69     38.88 o
  -4   4  15      194.55      165.12     34.98 o
  -3   4  15       58.81       41.92     17.65 o
  -2   4  15      707.94      704.59     21.23 o
  -1   4  15      412.40      440.82     17.11 o
   0   4  15      979.46     1025.63     24.85 o
   1   4  15      913.13      972.47     24.75 o
   2   4  15      426.52      407.51     20.99 o
   3   4  15      278.73      274.73     12.49 o
   4   4  15       11.26       -3.35     10.64 o
   5   4  15       22.01        6.84     24.63 o
   6   4  15        3.86       23.91     74.43 o
   7   4  15       28.16       94.39     78.34 o
  -7   5  15        5.72        0.39     98.21 o
  -6   5  15      172.30      146.16     46.19 o
  -5   5  15      312.39      370.70     36.32 o
  -4   5  15      922.11      904.15     34.64 o
  -3   5  15       18.93       12.40     12.97 o
  -2   5  15       31.42       16.79     15.56 o
  -1   5  15     3286.85     3579.29     32.09 o
   0   5  15      315.99      292.34     19.31 o
   1   5  15       28.43       35.72     19.50 o
   2   5  15      400.61      422.30     20.46 o
   3   5  15       13.24       -1.42      9.91 o
   4   5  15      202.44      199.38     24.70 o
   5   5  15        4.24       21.78     25.43 o
   6   5  15      185.38      217.70     53.18 o
   7   5  15       61.03       83.64     91.32 o
  -7   6  15       25.58       33.53     89.20 o
  -6   6  15       76.50       49.68     49.85 o
  -5   6  15       36.83       33.85     39.60 o
  -4   6  15      406.87      388.75     32.96 o
  -3   6  15      227.01      196.15     26.57 o
  -2   6  15        2.24       -4.22      4.22 o
  -1   6  15        4.15       -1.01      9.36 o
   0   6  15       47.04       45.64     16.30 o
   1   6  15      211.63      219.86     21.23 o
   2   6  15      187.88      161.20     19.73 o
   3   6  15       62.69       54.78     21.54 o
   4   6  15        5.55        4.18      7.37 o
   5   6  15      134.32      150.32     33.09 o
   6   6  15       10.06       21.01     59.54 o
   7   6  15       12.71       17.43     93.03 o
  -7   7  15       16.96       37.19    100.27 o
  -6   7  15      468.87      528.40     51.48 o
  -5   7  15      495.47      478.58     36.40 o
  -4   7  15      245.59      199.48     32.39 o
  -3   7  15      202.85      191.19     29.76 o
  -2   7  15      296.90      269.68     29.34 o
  -1   7  15      299.65      306.63     17.52 o
   0   7  15       14.97       23.12     16.78 o
   1   7  15       28.22        3.63     16.97 o
   2   7  15      240.28      238.33     23.00 o
   3   7  15        0.01       -6.07     13.55 o
   4   7  15      577.07      552.96     28.60 o
   5   7  15      166.71      161.83     39.36 o
   6   7  15        1.64       -7.06     42.68 o
   7   7  15       93.69      127.40     78.81 o
  -8   8  15       29.26      177.45    168.65 o
  -7   8  15      156.49      200.92     89.26 o
  -6   8  15       19.29       17.90     54.05 o
  -5   8  15       52.49       36.25     35.06 o
  -4   8  15     1265.84     1257.77     60.09 o
  -3   8  15       10.11       -0.67     17.28 o
  -2   8  15     1695.66     1661.58     36.85 o
  -1   8  15       65.50       91.49     17.87 o
   0   8  15      264.16      233.65     21.45 o
   1   8  15       41.66       50.63     19.16 o
   2   8  15       10.31       19.47     21.27 o
   3   8  15       18.64       10.68     18.61 o
   4   8  15      582.40      578.08     34.12 o
   5   8  15       93.69      104.77     39.93 o
   6   8  15       53.50       73.11     62.85 o
   7   8  15        0.03      -10.89     98.52 o
  -8   9  15       84.87      162.93    201.78 o
  -7   9  15        0.02      -30.06    475.98 o
  -6   9  15       82.81       77.46     55.28 o
  -5   9  15        1.22       -9.92     48.14 o
  -4   9  15      386.81      396.55     37.43 o
  -3   9  15      823.14      776.11     39.96 o
  -2   9  15     1111.33     1097.80     33.70 o
  -1   9  15       31.77       23.36     13.80 o
   0   9  15      859.13      898.28     26.46 o
   1   9  15      441.13      448.55     24.59 o
   2   9  15      443.35      446.60     25.69 o
   3   9  15        3.18       -0.07     17.00 o
   4   9  15      100.52       80.20     35.58 o
   5   9  15       35.70       42.48     39.32 o
   6   9  15       29.55       15.43     43.79 o
   7   9  15        7.63       36.04    109.39 o
  -7  10  15       33.61      138.30    122.85 o
  -6  10  15       10.94       12.01     58.80 o
  -5  10  15      155.29      117.57     41.67 o
  -4  10  15        7.83       26.37     35.46 o
  -3  10  15        0.28       -2.80      5.22 o
  -2  10  15     2336.80     2283.66     42.74 o
  -1  10  15      240.67      210.13     18.72 o
   0  10  15      220.65      212.80     22.58 o
   1  10  15      290.65      283.83     22.76 o
   2  10  15      101.84       84.01     33.40 o
   3  10  15      454.57      444.92     40.60 o
   4  10  15       12.92       -1.63     17.98 o
   5  10  15       19.19       18.38     19.28 o
   6  10  15       12.87       21.09     37.12 o
   7  10  15       37.76      106.68     91.87 o
  -7  11  15       16.73       62.38     95.34 o
  -6  11  15       29.69       22.70     53.48 o
  -5  11  15        0.85       -5.09     23.18 o
  -4  11  15       70.40       45.38     39.92 o
  -3  11  15      239.49      280.54     27.84 o
  -2  11  15      621.71      590.99     31.00 o
  -1  11  15     1090.64     1112.68     27.05 o
   0  11  15        9.98        7.96     11.79 o
   1  11  15      194.71      218.87     22.80 o
   2  11  15      269.91      318.46     42.20 o
   3  11  15      135.68      118.31     33.82 o
   4  11  15      135.91      116.59     55.86 o
   5  11  15       27.48        0.47     52.26 o
   6  11  15       37.10       10.04     71.20 o
   7  11  15       26.08       57.78     94.11 o
  -7  12  15        0.73       23.20     28.88 o
  -6  12  15       99.29      128.85     84.09 o
  -5  12  15       51.38       71.67     50.57 o
  -4  12  15       35.74       48.30     38.15 o
  -3  12  15      224.72      176.57     28.45 o
  -2  12  15     1324.26     1265.08     37.16 o
  -1  12  15      369.69      373.26     21.73 o
   0  12  15        0.13        5.89     28.80 o
   1  12  15        5.21        2.35      9.98 o
   2  12  15      218.13      234.23     37.04 o
   3  12  15        4.03      -12.43     44.07 o
   4  12  15       49.65       59.98     54.58 o
   5  12  15       29.14       10.19     62.13 o
   6  12  15        4.89       -5.46     36.35 o
   7  12  15       20.95      155.63    185.96 o
  -7  13  15       34.05      -18.26     30.65 o
  -6  13  15       17.11       56.29     84.78 o
  -5  13  15        0.38        0.78     41.51 o
  -4  13  15        3.24       -4.44     47.85 o
  -3  13  15     1478.33     1405.02     39.39 o
  -2  13  15       89.85       78.53     26.03 o
  -1  13  15     1046.23     1029.64     26.87 o
   0  13  15        2.79       14.72     13.42 o
   1  13  15      309.58      312.26     35.98 o
   2  13  15      497.42      465.00     51.17 o
   3  13  15      178.29      191.83     48.43 o
   4  13  15      412.68      429.79     51.84 o
   5  13  15       16.10       -6.21     62.43 o
   6  13  15       60.28      114.66     91.97 o
   7  13  15       23.63       63.52    177.91 o
  -7  14  15        3.39       11.26     47.53 o
  -6  14  15        5.17        1.13     51.65 o
  -5  14  15       63.33       93.44     63.74 o
  -4  14  15        2.35       -4.69     51.32 o
  -3  14  15       55.36       44.21     33.90 o
  -2  14  15      662.16      584.19     32.49 o
  -1  14  15      331.70      340.68     22.10 o
   0  14  15      350.08      359.90     25.44 o
   1  14  15       84.93       89.65     29.23 o
   2  14  15      165.50      144.73     35.45 o
   3  14  15        5.02       50.37     53.56 o
   4  14  15       55.56       41.51     54.91 o
   5  14  15       14.58       52.88    104.46 o
   6  14  15       88.19      108.79    149.40 o
   7  14  15       13.12        3.79    177.29 o
  -7  15  15        5.46       32.83    152.97 o
  -6  15  15      204.79      197.35    133.34 o
  -5  15  15        0.01        7.35     58.07 o
  -4  15  15       88.39      107.72     44.86 o
  -3  15  15      102.12       82.80     31.28 o
  -2  15  15     1091.36     1137.19     38.05 o
  -1  15  15        2.27       -6.01     16.32 o
   0  15  15       99.48       57.45     25.11 o
   1  15  15      180.34      173.77     31.84 o
   2  15  15       63.85       51.29     45.94 o
   3  15  15       61.34       82.78     49.51 o
   4  15  15       24.50       41.55     55.84 o
   5  15  15       22.78       24.56    104.30 o
   6  15  15        3.02       -9.15    189.38 o
   7  15  15        0.41       46.33    211.25 o
  -7  16  15       19.60      105.13    130.78 o
  -6  16  15       43.27       64.15    121.75 o
  -5  16  15       57.81       88.73     59.78 o
  -4  16  15       35.24       27.90     48.90 o
  -3  16  15        5.03        1.79     33.16 o
  -2  16  15       93.17       72.00     30.27 o
  -1  16  15       22.10        5.17     14.32 o
   0  16  15       17.13        1.71     23.82 o
   1  16  15       23.13       25.26     31.68 o
   2  16  15       23.74       10.10     21.25 o
   3  16  15       61.68       47.21     58.84 o
   4  16  15       35.86        2.81     67.52 o
   5  16  15       13.89       24.96     80.02 o
   6  16  15        7.99      -34.36   2249.96 o
  -7  17  15        1.59       -4.40     94.58 o
  -6  17  15      181.57      199.80    143.59 o
  -5  17  15        1.64       -1.98     10.90 o
  -4  17  15       65.28       71.89     67.53 o
  -3  17  15      188.40      165.29     36.56 o
  -2  17  15        3.17       32.81     47.63 o
  -1  17  15       22.41       33.64     33.38 o
   0  17  15      104.34       90.00     34.02 o
   1  17  15        0.29        1.50     37.02 o
   2  17  15        3.70        7.73     26.44 o
   3  17  15      172.35      198.09     79.06 o
   4  17  15        2.76       -0.07     12.23 o
   5  17  15       20.87       25.26     81.99 o
   6  17  15       42.16      127.13    150.83 o
  -7  18  15        0.09        4.93   7506.55 o
  -6  18  15        6.96       12.70    103.26 o
  -5  18  15        7.29       27.82    107.17 o
  -4  18  15       96.81       84.73     62.58 o
  -3  18  15      173.17      185.13     42.60 o
  -2  18  15      210.93      197.96     39.69 o
  -1  18  15       62.58       59.15     31.88 o
   0  18  15       63.40       25.47     33.65 o
   1  18  15       38.07        3.17     17.59 o
   2  18  15       91.42      102.77     43.05 o
   3  18  15      103.08      116.68     67.44 o
   4  18  15        4.14       53.75     72.00 o
   5  18  15        0.07       81.48     96.54 o
  -6  19  15        5.26       -9.97     79.44 o
  -5  19  15       76.48      100.34    115.75 o
  -4  19  15       27.57       17.17     76.81 o
  -3  19  15       98.81      120.50     47.28 o
  -2  19  15       15.27        1.53     51.64 o
  -1  19  15        4.26      -13.15     13.15 o
   0  19  15       13.73      -11.84     21.56 o
   1  19  15      132.13      132.64     44.71 o
   2  19  15       28.06       15.48     58.81 o
   3  19  15       27.18        8.76     61.16 o
   4  19  15       16.39       40.65     78.24 o
   5  19  15        1.43       -9.12     53.17 o
  -6  20  15       11.13       -6.90     64.18 o
  -5  20  15       19.27       54.56    141.81 o
  -4  20  15        0.21      -21.66    101.47 o
  -3  20  15       23.09       38.36     86.61 o
  -2  20  15       57.72       63.89     55.62 o
  -1  20  15       18.34       30.23     38.00 o
   0  20  15       52.49       58.53     37.42 o
   1  20  15       37.89       31.02     60.70 o
   2  20  15        8.67       61.91     68.49 o
   3  20  15       59.29       19.46     71.30 o
   4  20  15        4.47      -34.58     50.70 o
   5  20  15        0.38       78.71    158.04 o
  -6  21  15       49.58      152.74    162.23 o
  -5  21  15       31.18       55.87    149.66 o
  -4  21  15      123.55      128.04     75.81 o
  -3  21  15        7.70       -8.09     53.41 o
  -2  21  15        0.50       47.57     57.92 o
  -1  21  15       41.55       21.31     49.26 o
   0  21  15       33.86       44.30     38.98 o
   1  21  15       13.24       31.39     57.97 o
   2  21  15       56.14       61.19     94.70 o
   3  21  15      180.76      120.04     72.21 o
   4  21  15       12.50       32.51     95.91 o
   5  21  15       20.94       59.63    134.50 o
  -5  22  15        6.34      -39.03    105.16 o
  -4  22  15       80.33       73.90     86.51 o
  -3  22  15      101.20      142.33    132.58 o
  -2  22  15        6.98       39.63     63.65 o
  -1  22  15       48.64       72.40     62.34 o
   0  22  15       82.62       44.38     56.70 o
   1  22  15       75.41      155.06     58.89 o
   2  22  15        6.06        7.30    101.49 o
   3  22  15       28.14       35.83     78.14 o
   4  22  15        8.69       57.37     83.14 o
   5  22  15        0.31        6.01    160.91 o
  -5  23  15       97.14      152.53    109.47 o
  -4  23  15       54.87      105.73    102.99 o
  -3  23  15        6.89       28.55     82.43 o
  -2  23  15       14.05       50.31     64.06 o
  -1  23  15       10.55       14.40     50.38 o
   0  23  15       29.87       48.36     67.09 o
   1  23  15        8.28       37.49     63.81 o
   2  23  15        8.80      -40.67     79.11 o
   3  23  15       15.97       34.39     94.95 o
   4  23  15       13.21        6.79    103.42 o
   5  23  15       19.53       50.04    189.65 o
  -5  24  15        1.67       65.14    158.14 o
  -4  24  15        8.60       80.38    101.33 o
  -3  24  15        4.81       27.11     83.33 o
  -2  24  15        9.85       65.40     75.63 o
  -1  24  15       16.64       23.43     65.92 o
   0  24  15       10.31        6.69     67.30 o
   1  24  15       63.07      153.69     70.99 o
   2  24  15       23.90      -63.64     95.51 o
   3  24  15       31.16        8.07     98.84 o
   4  24  15       16.90       16.25    113.69 o
  -4  25  15       12.90       -3.13     23.28 o
  -3  25  15       25.78       50.20    104.20 o
  -2  25  15       44.70      143.16     99.01 o
  -1  25  15        2.21      -15.18     58.87 o
   0  25  15        3.76       -8.85     58.57 o
   1  25  15        7.92       38.61     82.86 o
   2  25  15       77.49      133.11    105.95 o
   3  25  15        7.72      -10.57     69.43 o
   4  25  15        4.85      -19.90    100.05 o
  -4  26  15        5.33        0.46     46.73 o
  -3  26  15        0.04       47.33    110.56 o
  -2  26  15       36.64       81.00    131.11 o
  -1  26  15       16.18       10.97     76.40 o
   0  26  15       14.37       46.59     84.35 o
   1  26  15        0.01       -5.71     24.49 o
   2  26  15        0.15      -25.30    247.05 o
   3  26  15       76.00      113.91    136.84 o
   4  26  15       10.83      -16.64    120.25 o
  -4  27  15       50.21       37.45    202.38 o
  -3  27  15       29.97       56.73     91.00 o
  -2  27  15       60.78      233.74    145.41 o
  -1  27  15       95.71      136.90     92.48 o
   0  27  15        9.11       71.70     91.93 o
   1  27  15        2.76       -7.12     66.86 o
   2  27  15        0.00        5.53     61.57 o
   3  27  15        3.03       46.47    153.48 o
   4  27  15       15.03      -16.70    109.90 o
  -4  28  15       14.35       -3.65     15.04 o
  -3  28  15        2.32       -6.29     54.41 o
  -2  28  15        0.14       39.56    102.98 o
  -1  28  15        3.94       -8.23     70.26 o
   0  28  15       10.90       23.67     69.67 o
   1  28  15        2.23        7.16     36.47 o
   2  28  15       16.60        5.29     33.05 o
   3  28  15        0.04        2.90    177.17 o
  -3  29  15       31.93      136.39    220.38 o
  -2  29  15        3.19       97.96    107.82 o
  -1  29  15       31.60       28.11    127.15 o
   0  29  15        0.00        7.95     76.42 o
   1  29  15        0.18       14.51    108.67 o
   2  29  15       54.42      145.59    167.56 o
   3  29  15        1.26       47.29    195.76 o
  -2  30  15        1.62       38.95    161.19 o
  -1  30  15       40.81        2.07    108.75 o
   0  30  15        0.75       40.07    117.61 o
   1  30  15       45.97       90.10    119.32 o
   2  30  15        4.08       30.62    157.27 o
  -1  31  15       40.44      207.05    200.30 o
   0  31  15        0.09      109.03    185.05 o
   1  31  15        5.91       -5.40    308.29 o
  -1  32  15       12.56      109.86    218.42 o
  -7   0  16       24.95       22.29    111.24 o
  -6   0  16        0.00        8.53     93.19 o
  -5   0  16       80.10       88.39     36.14 o
  -4   0  16     1116.31     1026.32    111.82 o
  -3   0  16      306.11      290.77     28.07 o
  -2   0  16      760.65      746.50     40.12 o
  -1   0  16     5885.38     6350.60    113.25 o
   0   0  16      164.44      175.09     24.02 o
   1   0  16      119.94      130.14     26.17 o
   2   0  16     1511.46     1520.65     51.58 o
   3   0  16      170.08      140.74     36.45 o
   4   0  16        2.48        9.65     49.82 o
   5   0  16      255.28      199.15     46.91 o
   6   0  16        1.99       29.54     66.46 o
   7   0  16       33.32       73.98    151.15 o
  -7   1  16        1.53      -11.39     55.27 o
  -6   1  16        1.88       25.05     64.24 o
  -5   1  16      108.05      124.10     36.87 o
  -4   1  16      262.70      256.69     20.15 o
  -3   1  16      750.79      785.98     23.87 o
  -2   1  16      299.24      272.95     18.39 o
  -1   1  16      169.78      177.94     18.82 o
   0   1  16      426.61      385.36     24.36 o
   1   1  16       99.27       79.76     18.25 o
   2   1  16       36.16       61.71     21.25 o
   3   1  16        1.98       26.95     27.82 o
   4   1  16      126.10      128.79     28.97 o
   5   1  16       29.67       51.32     33.48 o
   6   1  16        2.58       22.74     54.11 o
   7   1  16       52.41       81.57     92.03 o
  -7   2  16        2.95      -15.33     43.67 o
  -6   2  16       53.35       29.96     58.87 o
  -5   2  16      387.15      393.14     33.06 o
  -4   2  16       33.67        6.81     15.38 o
  -3   2  16      386.70      432.87     20.72 o
  -2   2  16       92.90      117.64     21.87 o
  -1   2  16      239.67      217.93     19.30 o
   0   2  16       10.66       11.74     17.27 o
   1   2  16      187.24      206.68     21.04 o
   2   2  16      206.38      192.02     19.01 o
   3   2  16     1008.63      991.74     21.53 o
   4   2  16       34.11       25.05     32.74 o
   5   2  16      185.44      180.96     34.86 o
   6   2  16        0.85       32.98     70.41 o
   7   2  16        3.60       15.70     99.64 o
  -7   3  16        1.62       -7.07     79.46 o
  -6   3  16        6.59       15.95     60.66 o
  -5   3  16        0.58      -18.11     36.60 o
  -4   3  16     2020.19     2107.37     41.05 o
  -3   3  16       13.15       19.69     20.37 o
  -2   3  16      253.97      283.48     22.66 o
  -1   3  16      164.97      139.54     15.07 o
   0   3  16     1369.17     1364.71     30.00 o
   1   3  16       12.32        5.51     10.90 o
   2   3  16        3.77       15.62     19.18 o
   3   3  16       26.75       30.08     14.62 o
   4   3  16      133.62      131.07     30.04 o
   5   3  16       79.29       97.39     37.48 o
   6   3  16       24.22       65.14     62.94 o
   7   3  16       14.91       15.38     88.41 o
  -7   4  16        2.01       -8.25     29.85 o
  -6   4  16       13.83        3.35     29.16 o
  -5   4  16       50.59       47.36     37.92 o
  -4   4  16      339.53      314.47     36.85 o
  -3   4  16     1441.50     1514.84     27.57 o
  -2   4  16      341.68      311.07     22.45 o
  -1   4  16      218.89      216.06     16.10 o
   0   4  16       74.14       84.06     21.08 o
   1   4  16       38.62       35.91     21.91 o
   2   4  16       40.96       39.91     17.64 o
   3   4  16      777.05      765.35     18.87 o
   4   4  16        0.35       25.81     27.77 o
   5   4  16       12.99       17.08     43.19 o
   6   4  16       17.01       41.67     56.60 o
   7   4  16       40.97      101.01     93.58 o
  -7   5  16        0.06        0.85     44.95 o
  -6   5  16       29.48        3.12     51.16 o
  -5   5  16       44.86       71.40     38.47 o
  -4   5  16       71.56       83.11     28.83 o
  -3   5  16      425.26      409.85     17.22 o
  -2   5  16      420.01      439.52     22.27 o
  -1   5  16       20.31       22.68     13.22 o
   0   5  16      528.26      568.38     23.50 o
   1   5  16     1202.13     1247.20     31.05 o
   2   5  16      367.04      332.71     21.90 o
   3   5  16       20.25       17.34     12.68 o
   4   5  16      157.01      139.07     25.91 o
   5   5  16      124.93      138.67     37.51 o
   6   5  16        1.50       36.80     63.31 o
   7   5  16        4.62       75.29     91.69 o
  -7   6  16        4.34        1.79     67.25 o
  -6   6  16      188.36      187.18     53.96 o
  -5   6  16       71.04       80.12     40.51 o
  -4   6  16      387.24      396.26     33.09 o
  -3   6  16      121.63       64.67     28.87 o
  -2   6  16        0.02        1.41      8.12 o
  -1   6  16     1145.91     1142.64     18.95 o
   0   6  16      499.23      499.48     21.92 o
   1   6  16      366.75      346.54     24.34 o
   2   6  16      737.40      683.92     22.58 o
   3   6  16      390.97      352.19     30.11 o
   4   6  16      106.66      108.31     26.90 o
   5   6  16        2.60        0.74      8.92 o
   6   6  16       30.02       48.59     53.21 o
   7   6  16        3.00       -0.37     14.12 o
  -8   7  16        0.67      -22.22     88.53 o
  -7   7  16        1.39      -19.81     42.89 o
  -6   7  16       22.40       31.11     55.89 o
  -5   7  16       35.39       32.19     39.51 o
  -4   7  16      194.11      116.41     34.23 o
  -3   7  16        1.31       -2.34     14.23 o
  -2   7  16      389.22      355.39     27.84 o
  -1   7  16       13.72       28.78     14.81 o
   0   7  16      424.87      367.09     22.20 o
   1   7  16       64.32       53.99     21.28 o
   2   7  16      573.57      564.69     27.01 o
   3   7  16      330.49      336.74     32.59 o
   4   7  16        0.92       10.75     14.25 o
   5   7  16       87.85       95.40     43.24 o
   6   7  16       19.56       76.60     66.62 o
   7   7  16        0.08       42.20     92.87 o
  -8   8  16       33.50      -14.78    127.91 o
  -7   8  16      163.28      221.60     96.24 o
  -6   8  16      129.38      159.94     56.45 o
  -5   8  16      502.10      512.69     42.36 o
  -4   8  16      236.10      199.57     33.02 o
  -3   8  16       16.19      -19.60     20.78 o
  -2   8  16      463.29      446.72     28.75 o
  -1   8  16       10.09       22.66     14.68 o
   0   8  16      653.77      677.47     25.78 o
   1   8  16       21.74        9.88     17.11 o
   2   8  16      622.01      636.46     28.23 o
   3   8  16      200.77      213.78     30.55 o
   4   8  16      137.20      106.54     35.11 o
   5   8  16      124.59      108.72     40.90 o
   6   8  16      106.99      115.32     66.43 o
   7   8  16       22.42       12.39     79.25 o
  -8   9  16       16.87       10.91    205.18 o
  -7   9  16        6.94        6.84     94.89 o
  -6   9  16       24.67       58.39     56.03 o
  -5   9  16       27.22       46.57     43.08 o
  -4   9  16      346.74      346.41     37.18 o
  -3   9  16      813.73      846.95     42.12 o
  -2   9  16      976.92      982.78     33.28 o
  -1   9  16     1106.21     1099.82     25.89 o
   0   9  16        3.79       -1.61      6.95 o
   1   9  16       34.54       12.66     11.60 o
   2   9  16        1.15       -9.08     11.37 o
   3   9  16       54.41       14.35     22.87 o
   4   9  16       78.62       66.69     35.26 o
   5   9  16        3.63       -9.78     39.05 o
   6   9  16       14.84       57.63     63.56 o
   7   9  16        1.34        3.50    106.15 o
  -8  10  16        7.46       44.51    184.51 o
  -7  10  16      331.01      390.05    127.54 o
  -6  10  16        8.95       39.42     63.94 o
  -5  10  16        0.93       36.60     44.70 o
  -4  10  16      109.65       61.38     37.41 o
  -3  10  16     1291.49     1315.34     36.85 o
  -2  10  16       21.39       33.16     30.25 o
  -1  10  16      319.20      328.04     20.89 o
   0  10  16      731.64      717.57     27.56 o
   1  10  16       10.07       -2.37     12.15 o
   2  10  16      261.12      243.59     35.52 o
   3  10  16      590.61      580.29     40.81 o
   4  10  16      144.59      129.11     37.58 o
   5  10  16        6.23        8.44     24.56 o
   6  10  16       10.68        7.25     36.47 o
   7  10  16       33.00       26.48     46.82 o
  -7  11  16       30.17      125.33    140.27 o
  -6  11  16      168.98      168.05     64.86 o
  -5  11  16      177.45      216.83     48.82 o
  -4  11  16        8.45       24.18     41.74 o
  -3  11  16       15.91       22.15     28.79 o
  -2  11  16      487.76      529.28     31.26 o
  -1  11  16      164.97      155.88     19.39 o
   0  11  16      219.34      209.69     23.19 o
   1  11  16      280.78      234.82     24.57 o
   2  11  16      103.50       82.96     36.01 o
   3  11  16       24.83       20.47     38.76 o
   4  11  16       52.47       29.13     47.99 o
   5  11  16       26.30       29.34     60.60 o
   6  11  16        0.85      -20.69     81.03 o
   7  11  16       26.34       24.60     58.93 o
  -7  12  16       23.09       93.74    165.80 o
  -6  12  16       64.82      113.13     80.55 o
  -5  12  16       22.61       45.94     50.33 o
  -4  12  16      198.88      210.22     40.98 o
  -3  12  16     1737.68     1887.00     44.09 o
  -2  12  16      988.64      930.25     37.05 o
  -1  12  16      140.24      142.31     20.04 o
   0  12  16       23.63       11.40     18.97 o
   1  12  16      505.19      451.41     26.65 o
   2  12  16       18.69       33.62     34.23 o
   3  12  16       16.99       28.89     36.85 o
   4  12  16        4.53        1.57     16.89 o
   5  12  16        4.01       27.50     70.39 o
   6  12  16        5.22       26.16     62.65 o
   7  12  16        8.24      -24.61    255.82 o
  -7  13  16        5.32       23.78    113.83 o
  -6  13  16        1.55        6.49     90.57 o
  -5  13  16       18.51       67.92     59.39 o
  -4  13  16       43.12       12.10     44.14 o
  -3  13  16       27.59       67.99     30.77 o
  -2  13  16      780.34      756.38     35.57 o
  -1  13  16      371.38      331.44     22.02 o
   0  13  16      473.37      467.66     26.71 o
   1  13  16      339.74      280.19     31.06 o
   2  13  16      170.70      150.89     37.27 o
   3  13  16        0.52      -10.28     14.69 o
   4  13  16        5.13        4.63     45.01 o
   5  13  16       67.51       71.99     60.78 o
   6  13  16        0.40       65.37     91.33 o
   7  13  16        1.14       38.44    195.59 o
  -7  14  16       60.95       79.75    117.50 o
  -6  14  16        1.60        6.00     71.55 o
  -5  14  16        2.40       24.43     49.13 o
  -4  14  16      350.20      296.08     45.50 o
  -3  14  16      729.72      733.08     35.02 o
  -2  14  16      528.67      485.25     32.30 o
  -1  14  16      110.56       93.49     22.19 o
   0  14  16       96.50       74.74     28.97 o
   1  14  16        0.09        5.13     29.30 o
   2  14  16        1.52        8.49     33.92 o
   3  14  16       83.90       70.88     56.54 o
   4  14  16       13.29       -5.00     36.48 o
   5  14  16        0.58       47.26     75.91 o
   6  14  16        0.51      -15.13     78.08 o
   7  14  16        3.16        9.51    182.35 o
  -7  15  16       97.07      111.97    124.30 o
  -6  15  16        3.67       65.24    101.07 o
  -5  15  16       93.78      113.47     58.65 o
  -4  15  16       30.71       20.24     29.60 o
  -3  15  16        0.35       -0.62      9.17 o
  -2  15  16      709.64      819.97     37.81 o
  -1  15  16      222.79      211.41     23.34 o
   0  15  16      169.77      121.29     27.86 o
   1  15  16      344.59      362.49     29.32 o
   2  15  16       56.12       56.39     32.03 o
   3  15  16      184.76      191.82     60.01 o
   4  15  16        0.01       -4.31     56.00 o
   5  15  16        0.28       11.19    114.33 o
   6  15  16        0.36       57.72    123.15 o
  -7  16  16        0.07       -1.35     99.97 o
  -6  16  16       15.21      -10.75     34.93 o
  -5  16  16       13.78       54.00     58.94 o
  -4  16  16       27.70       41.99     56.15 o
  -3  16  16      291.89      276.10     37.77 o
  -2  16  16        2.93       21.96     32.73 o
  -1  16  16        6.20        0.91      9.68 o
   0  16  16      354.05      368.17     31.38 o
   1  16  16        1.35        5.42     19.60 o
   2  16  16      193.63      212.92     36.94 o
   3  16  16       48.81       71.30     57.31 o
   4  16  16       21.31       50.24     71.65 o
   5  16  16       41.83       24.64     89.39 o
   6  16  16       16.38       15.93     58.39 o
  -7  17  16        7.05        6.48     22.26 o
  -6  17  16        4.05       25.45    143.76 o
  -5  17  16       11.56       31.82     82.98 o
  -4  17  16        1.53       39.65     58.95 o
  -3  17  16      223.81      216.29     38.21 o
  -2  17  16       14.18       44.31     35.59 o
  -1  17  16      418.92      393.34     30.52 o
   0  17  16      267.13      220.54     30.62 o
   1  17  16      129.86      143.68     35.24 o
   2  17  16        1.23        5.28     19.86 o
   3  17  16       31.62       43.81     86.78 o
   4  17  16       36.52       74.90     79.61 o
   5  17  16        1.70       39.69     87.04 o
   6  17  16        0.04       -1.76     15.22 o
  -7  18  16       15.89       74.76    187.43 o
  -6  18  16       12.61       31.94    164.00 o
  -5  18  16       39.62       11.72    107.93 o
  -4  18  16       15.67       38.67     65.41 o
  -3  18  16       45.18       16.60     34.09 o
  -2  18  16       50.65       58.72     42.42 o
  -1  18  16        8.57       28.70     29.13 o
   0  18  16      287.29      335.59     32.85 o
   1  18  16      615.66      646.04     36.87 o
   2  18  16      142.65      133.16     39.76 o
   3  18  16        7.26       12.22     59.55 o
   4  18  16       11.01       -9.55     46.56 o
   5  18  16        3.40      -20.26     96.55 o
   6  18  16        0.47       -9.75    284.34 o
  -6  19  16        4.49      -31.55     81.07 o
  -5  19  16       24.05       60.84    127.30 o
  -4  19  16      117.65      143.98     79.30 o
  -3  19  16        4.44        7.83     53.80 o
  -2  19  16      250.84      220.03     45.72 o
  -1  19  16       57.32       46.64     33.49 o
   0  19  16      151.74      179.30     40.26 o
   1  19  16       51.41       61.55     38.54 o
   2  19  16      124.11      148.53     47.68 o
   3  19  16        5.74       32.64     67.63 o
   4  19  16        0.13      -17.28    105.17 o
   5  19  16        0.70      -18.23    229.44 o
  -6  20  16       32.96      109.73    114.08 o
  -5  20  16       66.83       97.39    147.45 o
  -4  20  16        0.02       37.24     79.57 o
  -3  20  16      183.87      203.63     64.16 o
  -2  20  16      120.85      124.87     47.76 o
  -1  20  16       63.78       67.35     56.67 o
   0  20  16       10.32        6.99     28.66 o
   1  20  16        0.20       -0.12     63.40 o
   2  20  16       36.74       14.06     17.70 o
   3  20  16       37.89       47.96     74.43 o
   4  20  16       14.11      -17.01     97.02 o
   5  20  16       11.46       63.06    147.84 o
  -6  21  16       44.08       25.02    195.80 o
  -5  21  16       44.26       33.48    136.27 o
  -4  21  16        4.04        0.81     10.55 o
  -3  21  16        1.49       -3.19     12.78 o
  -2  21  16        9.93       23.17     41.71 o
  -1  21  16        7.04       22.77     76.42 o
   0  21  16       16.40       35.89     43.71 o
   1  21  16        0.11       37.15     67.13 o
   2  21  16       98.95       94.74     55.60 o
   3  21  16       19.11      104.30     84.59 o
   4  21  16        9.12       -2.87     59.68 o
   5  21  16       95.10      208.76    147.49 o
  -5  22  16       28.90       98.20    135.02 o
  -4  22  16        0.14       72.02     90.78 o
  -3  22  16       87.93       87.03     81.01 o
  -2  22  16       28.59       28.97     52.31 o
  -1  22  16      153.64      205.77     62.16 o
   0  22  16        9.76       26.55     94.89 o
   1  22  16        0.85       -3.68     55.37 o
   2  22  16      188.81      206.24     62.09 o
   3  22  16        0.41      -10.69     55.18 o
   4  22  16       13.62      -13.55    110.97 o
   5  22  16        7.17       13.10    185.87 o
  -5  23  16       19.47       76.22    125.88 o
  -4  23  16       29.89       33.68     99.17 o
  -3  23  16       17.08       44.62     81.41 o
  -2  23  16       15.29       22.24     30.97 o
  -1  23  16        4.00       -2.72     68.86 o
   0  23  16       33.72       47.44     65.87 o
   1  23  16        2.74       36.69     56.57 o
   2  23  16        0.09       84.59     74.58 o
   3  23  16       14.10      -33.11     53.28 o
   4  23  16       96.29      143.90    116.15 o
   5  23  16       23.75       98.22    179.90 o
  -5  24  16        6.17      107.18    187.64 o
  -4  24  16       42.93       78.88     92.92 o
  -3  24  16        9.74       62.66     97.16 o
  -2  24  16        4.04       22.35     92.43 o
  -1  24  16        0.23       88.04    109.84 o
   0  24  16        1.26        0.36     21.81 o
   1  24  16        0.00       32.05     60.45 o
   2  24  16        6.25       58.31    101.31 o
   3  24  16        3.40      -42.74     91.56 o
   4  24  16        0.24      -30.90     66.63 o
  -4  25  16        6.35       38.43     94.03 o
  -3  25  16       37.18       65.65     96.90 o
  -2  25  16        0.33      -37.36    152.10 o
  -1  25  16       29.98       79.65     69.50 o
   0  25  16        7.62       58.62     77.04 o
   1  25  16       30.28       45.11    116.91 o
   2  25  16       93.27      115.53     75.54 o
   3  25  16       10.05       39.19    142.50 o
   4  25  16        6.90       14.44     43.28 o
  -4  26  16      103.93      139.30    104.51 o
  -3  26  16       38.08       11.95     54.81 o
  -2  26  16       11.00       57.34    122.89 o
  -1  26  16        0.87       22.66     88.85 o
   0  26  16       11.77       39.51     84.68 o
   1  26  16       81.91       77.58     93.67 o
   2  26  16       10.09       19.06     83.54 o
   3  26  16        2.42      -21.23     62.19 o
   4  26  16        2.81        5.61    141.32 o
  -4  27  16       41.65      112.12    187.49 o
  -3  27  16       15.60       -2.53     18.64 o
  -2  27  16       40.83       82.11    131.47 o
  -1  27  16       12.70       71.19     83.10 o
   0  27  16       43.98       71.62     83.45 o
   1  27  16        3.73       31.55     90.74 o
   2  27  16      107.95      139.35     81.83 o
   3  27  16        2.12      -14.58    139.15 o
   4  27  16       25.02      -29.30   3297.49 o
  -4  28  16        0.15      -12.39     49.04 o
  -3  28  16        0.74       32.33    114.18 o
  -2  28  16        6.26       60.38    163.53 o
  -1  28  16        0.13       19.48    104.21 o
   0  28  16       26.63       84.19    107.65 o
   1  28  16       16.87       48.08    100.15 o
   2  28  16       11.34       48.83    121.49 o
   3  28  16       22.46       -8.09    169.79 o
  -3  29  16        0.47       54.77    205.27 o
  -2  29  16       52.45       90.17    110.39 o
  -1  29  16       31.62       92.35    109.14 o
   0  29  16        0.84       31.22     82.58 o
   1  29  16        3.63       26.48    117.07 o
   2  29  16       16.92       38.18    124.25 o
   3  29  16        1.76      -44.06    112.11 o
  -2  30  16      118.63      101.31    174.04 o
  -1  30  16        0.75       41.40    191.19 o
   0  30  16        0.01       51.54    126.89 o
   1  30  16        4.57      -11.57     71.05 o
  -1  31  16       21.01       88.16    207.43 o
   0  31  16        2.33      -50.73    102.00 o
   1  31  16       13.90       83.47    196.79 o
  -7   1  17       68.52       89.30     90.11 o
  -6   1  17       46.48       74.35     60.17 o
  -5   1  17        4.61       12.96     31.85 o
  -4   1  17      308.99      340.27     25.73 o
  -3   1  17        1.88        0.08     12.43 o
  -2   1  17        0.07       -1.81      9.74 o
  -1   1  17      133.93      107.20     35.36 o
   0   1  17      517.25      515.34     26.84 o
   1   1  17      180.18      158.00     22.54 o
   2   1  17      151.40      130.46     22.74 o
   3   1  17        2.70       -4.05     10.27 o
   4   1  17        4.86       19.64     31.41 o
   5   1  17       29.90       44.04     34.80 o
   6   1  17       39.41       50.85     58.53 o
   7   1  17        5.58       64.12    100.03 o
  -7   2  17        3.95       -1.97    119.94 o
  -6   2  17        0.43      -10.99     31.07 o
  -5   2  17        1.79       -2.91     18.98 o
  -4   2  17        0.00       -1.73     28.18 o
  -3   2  17      127.09       97.77     16.51 o
  -2   2  17      177.53      173.19     23.68 o
  -1   2  17      492.36      487.81     21.67 o
   0   2  17      565.20      563.49     22.70 o
   1   2  17      646.34      670.10     24.35 o
   2   2  17      697.57      740.93     23.16 o
   3   2  17      778.02      790.72     22.32 o
   4   2  17      113.95       99.13     31.89 o
   5   2  17       79.16       72.73     41.90 o
   6   2  17       19.91       53.14     62.75 o
   7   2  17       31.74       67.33    106.77 o
  -7   3  17        3.29       -1.18      3.98 o
  -6   3  17        0.08        3.09     12.87 o
  -5   3  17      100.24       81.58     38.25 o
  -4   3  17      333.97      314.85     29.93 o
  -3   3  17        0.60        0.49     13.96 o
  -2   3  17        0.37       -1.92      6.85 o
  -1   3  17      183.97      199.72     19.30 o
   0   3  17      493.08      469.44     26.11 o
   1   3  17        7.23        5.07     16.24 o
   2   3  17      129.45      117.21     19.85 o
   3   3  17      448.92      409.68     18.00 o
   4   3  17       68.49       87.32     33.86 o
   5   3  17       43.53       80.67     41.14 o
   6   3  17       10.06        6.51     59.20 o
   7   3  17        4.87       76.42    113.18 o
  -7   4  17       79.54      116.86     80.48 o
  -6   4  17        8.51      -30.37     60.10 o
  -5   4  17       10.99       10.64     25.46 o
  -4   4  17      156.11      146.14     37.78 o
  -3   4  17      223.70      195.48     20.54 o
  -2   4  17     1014.78     1007.36     26.76 o
  -1   4  17      730.88      779.61     25.52 o
   0   4  17       61.73       32.01     22.93 o
   1   4  17       90.67       88.21     21.04 o
   2   4  17      371.96      344.10     20.18 o
   3   4  17        2.41      -13.91     20.61 o
   4   4  17       26.30       16.71     31.87 o
   5   4  17       96.53       56.62     43.69 o
   6   4  17        2.11       -0.81     36.34 o
   7   4  17        1.12       46.99     97.85 o
  -8   5  17        6.38       76.30    169.29 o
  -7   5  17       18.07      -20.06     42.30 o
  -6   5  17       67.02       30.45    100.53 o
  -5   5  17       74.56       63.76     39.87 o
  -4   5  17      320.29      320.09     33.18 o
  -3   5  17      157.96      163.06     17.39 o
  -2   5  17        4.56       -3.03      9.70 o
  -1   5  17      255.57      252.48     17.55 o
   0   5  17      476.55      496.40     22.78 o
   1   5  17       24.74       32.79     20.00 o
   2   5  17       26.59       16.71     18.64 o
   3   5  17      942.00      998.29     21.11 o
   4   5  17       12.78       10.29     15.86 o
   5   5  17       33.34       42.58     39.98 o
   6   5  17        2.26        8.78     21.96 o
   7   5  17        0.06       37.33    100.85 o
  -8   6  17        1.29        2.75    338.76 o
  -7   6  17      112.08      123.97     92.57 o
  -6   6  17        0.92      -29.20     53.45 o
  -5   6  17       11.89      -11.64     24.52 o
  -4   6  17      370.01      347.23     32.52 o
  -3   6  17     1782.02     1836.00     45.81 o
  -2   6  17      474.50      438.08     19.76 o
  -1   6  17       43.15       43.31     16.17 o
   0   6  17      181.08      159.98     21.42 o
   1   6  17     2290.47     2349.91     63.92 o
   2   6  17      120.87      160.68     23.26 o
   3   6  17      159.62      139.94     26.70 o
   4   6  17       26.24       34.44     30.44 o
   5   6  17       70.82      101.81     49.23 o
   6   6  17        9.28       58.97     63.21 o
   7   6  17        2.93       18.25     65.25 o
  -8   7  17       17.52      -11.65     54.69 o
  -7   7  17        8.93       38.71     95.57 o
  -6   7  17        2.38       -0.80     62.66 o
  -5   7  17        4.33       -7.02     33.08 o
  -4   7  17       46.57       70.78     35.52 o
  -3   7  17      701.46      685.01     36.75 o
  -2   7  17       12.94        6.63     14.59 o
  -1   7  17       62.80       49.14     15.25 o
   0   7  17      654.98      691.67     25.63 o
   1   7  17        0.00        0.00     18.39 o
   2   7  17      604.54      553.42     26.77 o
   3   7  17       64.45       72.87     33.68 o
   4   7  17        5.18       -4.90     31.38 o
   5   7  17      173.97      213.17     42.41 o
   6   7  17       10.30       23.81     32.27 o
   7   7  17        9.70       -8.49     46.93 o
  -8   8  17        1.61       18.33    177.57 o
  -7   8  17        7.02       65.78    125.67 o
  -6   8  17        2.43       -9.32     49.94 o
  -5   8  17       93.58       88.90     43.95 o
  -4   8  17        4.62        1.51     19.50 o
  -3   8  17      950.18     1020.76     41.39 o
  -2   8  17      333.77      320.19     27.13 o
  -1   8  17     2370.12     2449.24     35.52 o
   0   8  17       19.49        4.28      8.00 o
   1   8  17      398.39      350.10     26.76 o
   2   8  17     1453.21     1503.44     34.85 o
   3   8  17      297.23      283.81     34.58 o
   4   8  17      290.15      225.75     38.82 o
   5   8  17        5.45       41.87     62.19 o
   6   8  17       11.69        1.19     62.13 o
   7   8  17        3.54       29.51     42.85 o
  -8   9  17       15.72      -21.94     90.65 o
  -7   9  17       67.47      122.03    103.08 o
  -6   9  17       12.37       -4.04     38.08 o
  -5   9  17      191.79      201.42     41.71 o
  -4   9  17      118.63      119.21     37.02 o
  -3   9  17     2878.52     2819.67     58.62 o
  -2   9  17     2439.61     2403.12     64.32 o
  -1   9  17       33.02       23.11     14.36 o
   0   9  17       72.12       93.03     24.75 o
   1   9  17       41.26       40.86     28.20 o
   2   9  17      259.73      247.07     24.73 o
   3   9  17      127.76       72.02     32.70 o
   4   9  17        1.29       10.59     42.66 o
   5   9  17       74.41       12.70     22.04 o
   6   9  17        0.67       10.81     32.95 o
   7   9  17       16.80        2.06     32.26 o
  -8  10  17        0.24       22.16    195.73 o
  -7  10  17        3.66       77.37     97.58 o
  -6  10  17       17.24       17.08     26.00 o
  -5  10  17        0.03       12.48     41.03 o
  -4  10  17      122.60       93.12     39.13 o
  -3  10  17      392.83      367.84     40.36 o
  -2  10  17      230.37      192.82     29.50 o
  -1  10  17      401.79      409.62     21.67 o
   0  10  17        0.01       -2.88      9.96 o
   1  10  17       24.97       26.47     29.29 o
   2  10  17       10.18       24.70     27.04 o
   3  10  17       25.24       24.71     46.27 o
   4  10  17       30.34       22.18     34.99 o
   5  10  17       28.24       15.84     43.39 o
   6  10  17        5.14       -0.66     68.92 o
   7  10  17       23.50       73.13    108.28 o
  -7  11  17      137.29      163.89    135.41 o
  -6  11  17        5.50       -5.86     15.12 o
  -5  11  17       42.23       75.09     51.62 o
  -4  11  17      272.38      230.68     40.30 o
  -3  11  17      174.60      155.86     29.50 o
  -2  11  17       66.59       61.90     30.27 o
  -1  11  17       28.06       24.62     19.48 o
   0  11  17      303.87      281.58     22.46 o
   1  11  17        0.00       -7.86     23.52 o
   2  11  17      162.76      175.81     34.33 o
   3  11  17        9.01      -17.80     37.93 o
   4  11  17      277.02      347.22     48.83 o
   5  11  17       23.87        7.54     22.09 o
   6  11  17       37.46       65.06     74.97 o
   7  11  17       13.76       72.24    173.38 o
  -7  12  17        0.00      110.49    161.35 o
  -6  12  17        0.64      -44.12     91.28 o
  -5  12  17       31.44       39.69     54.72 o
  -4  12  17       35.53       24.72     41.52 o
  -3  12  17      287.62      256.10     37.65 o
  -2  12  17      359.51      322.09     31.19 o
  -1  12  17       13.58       -0.24     13.21 o
   0  12  17       19.34       -1.13     12.31 o
   1  12  17       16.24       -1.55      6.33 o
   2  12  17      650.65      602.37     40.12 o
   3  12  17        0.93       -2.37     36.63 o
   4  12  17        3.62        2.47     58.44 o
   5  12  17        0.00        7.18     51.80 o
   6  12  17        3.78       52.30     99.25 o
   7  12  17        6.26      -13.41     55.01 o
  -7  13  17       32.32       70.97    182.76 o
  -6  13  17        0.04        1.11     81.98 o
  -5  13  17       70.24       62.30     54.34 o
  -4  13  17       19.41       24.35     47.01 o
  -3  13  17       53.25       58.01     36.89 o
  -2  13  17      945.64      810.75     36.80 o
  -1  13  17      109.52       75.32     22.46 o
   0  13  17      360.55      318.36     24.96 o
   1  13  17       64.65       69.17     24.75 o
   2  13  17     1080.54     1026.69     43.60 o
   3  13  17      234.43      211.20     39.26 o
   4  13  17        0.07        9.45     28.63 o
   5  13  17        5.55        4.70     52.22 o
   6  13  17        0.49       -3.57    116.62 o
   7  13  17        0.56       48.78    210.18 o
  -6  14  17       37.41        7.42     23.07 o
  -5  14  17       12.99       51.91     54.83 o
  -4  14  17       28.10       38.56     47.00 o
  -3  14  17       24.33       -3.99     17.09 o
  -2  14  17        3.08       -1.38      6.57 o
  -1  14  17      395.45      383.39     23.41 o
   0  14  17      120.97      104.32     24.36 o
   1  14  17      172.70      159.26     31.49 o
   2  14  17      141.90      173.58     39.27 o
   3  14  17       79.58       83.78     42.65 o
   4  14  17      124.84      146.99     51.25 o
   5  14  17        0.15       18.78     30.87 o
   6  14  17       28.60       59.36    115.36 o
   7  14  17       13.53      -63.30    168.94 o
  -7  15  17       40.65       62.61    129.32 o
  -6  15  17      179.66      297.90    101.25 o
  -5  15  17       82.09      127.50     58.20 o
  -4  15  17      104.15      130.09     50.04 o
  -3  15  17        5.31       -2.73     21.34 o
  -2  15  17      206.38      153.76     33.94 o
  -1  15  17        4.08       -1.26     15.12 o
   0  15  17      307.13      290.66     27.41 o
   1  15  17        7.95       23.61     30.05 o
   2  15  17      291.83      301.60     43.04 o
   3  15  17      531.01      531.02     50.25 o
   4  15  17        0.07       10.44     17.60 o
   5  15  17        6.39        9.45     28.00 o
   6  15  17        4.02      -36.79     98.53 o
  -7  16  17       25.49      129.99    192.30 o
  -6  16  17       52.61       69.93    142.32 o
  -5  16  17       96.35      123.78     57.90 o
  -4  16  17      103.68      130.66     52.05 o
  -3  16  17       12.55       31.87     38.81 o
  -2  16  17        0.04        7.21     19.34 o
  -1  16  17        4.74        1.31     21.98 o
   0  16  17       48.24       14.19     17.31 o
   1  16  17        3.53      -20.12     29.36 o
   2  16  17      117.70      133.53     36.87 o
   3  16  17      309.09      332.96     44.46 o
   4  16  17        3.91        0.53     35.66 o
   5  16  17        0.07       -7.54     48.55 o
   6  16  17        0.00       20.16     83.73 o
  -7  17  17       27.61      133.76    196.41 o
  -6  17  17       67.68       53.00    145.95 o
  -5  17  17      188.97      330.37     77.30 o
  -4  17  17      358.11      482.18     62.17 o
  -3  17  17      215.39      265.15     37.81 o
  -2  17  17      250.04      178.47     37.80 o
  -1  17  17      925.43      887.48     30.75 o
   0  17  17      141.82      128.37     33.43 o
   1  17  17      164.70      179.73     33.02 o
   2  17  17       97.45      112.76     41.54 o
   3  17  17        0.39      -29.01     30.00 o
   4  17  17        0.07        1.95     23.08 o
   5  17  17       16.15       50.74    105.07 o
   6  17  17        1.34       29.96    149.93 o
  -6  18  17        4.37       76.87    167.93 o
  -5  18  17       72.23      142.47    112.76 o
  -4  18  17       10.26        3.97     53.06 o
  -3  18  17        6.44        0.97     25.59 o
  -2  18  17       92.62      111.20     45.51 o
  -1  18  17      112.39      135.68     41.48 o
   0  18  17       49.76       71.77     35.53 o
   1  18  17      113.34      130.69     38.91 o
   2  18  17        0.82       19.55     33.96 o
   3  18  17       98.49       85.80     54.44 o
   4  18  17       74.07       12.49     26.03 o
   5  18  17       23.42      111.13     88.06 o
   6  18  17       11.41      -22.31    178.69 o
  -6  19  17       11.44      111.56    151.67 o
  -5  19  17       25.54       -3.51     14.76 o
  -4  19  17        2.24       13.43     97.93 o
  -3  19  17        9.74       33.96     52.88 o
  -2  19  17      259.14      271.89     48.70 o
  -1  19  17        0.94      -13.30     32.40 o
   0  19  17       51.44       85.30     36.38 o
   1  19  17       82.93       90.12     39.55 o
   2  19  17       14.61        9.81     15.32 o
   3  19  17       35.04       13.75     24.80 o
   4  19  17        2.29      -16.42     37.16 o
   5  19  17       23.43       11.14    164.97 o
  -6  20  17        6.10       78.28    181.42 o
  -5  20  17        0.15      -22.33    237.95 o
  -4  20  17       32.46       11.63    101.34 o
  -3  20  17       36.89       31.90     65.82 o
  -2  20  17       10.82        6.81     28.12 o
  -1  20  17        0.00       28.88     62.09 o
   0  20  17        0.51        0.77     21.05 o
   1  20  17       11.68       15.80     29.72 o
   2  20  17       58.89       71.63     46.74 o
   3  20  17      178.82      169.76     69.63 o
   4  20  17        6.80       34.20     97.82 o
   5  20  17       15.14       38.48    124.21 o
  -6  21  17        0.06       62.51    198.90 o
  -5  21  17        1.75      -24.57     72.11 o
  -4  21  17       87.13       95.13     94.21 o
  -3  21  17      105.43      134.62     76.87 o
  -2  21  17       10.88       22.84     52.15 o
  -1  21  17      216.37      180.85     53.39 o
   0  21  17       14.41       35.32     40.88 o
   1  21  17        4.47       35.52     46.50 o
   2  21  17       16.97        7.51     19.58 o
   3  21  17       13.96       -3.45     30.77 o
   4  21  17       13.27       51.59    100.31 o
   5  21  17       42.08      169.92    181.67 o
  -5  22  17        0.01      -75.09    166.25 o
  -4  22  17        9.16       49.70     95.14 o
  -3  22  17        0.14       29.84     79.72 o
  -2  22  17        3.60       18.04     54.08 o
  -1  22  17       46.33       49.40     65.96 o
   0  22  17        2.10       11.71     40.13 o
   1  22  17       36.28       34.10     48.78 o
   2  22  17        0.02       33.55     57.02 o
   3  22  17        8.08        7.14     31.94 o
   4  22  17        3.95       39.45     96.31 o
   5  22  17       28.19       33.44    175.66 o
  -5  23  17        6.75       53.62    179.10 o
  -4  23  17       63.83       82.32     94.02 o
  -3  23  17      108.82        6.48     53.81 o
  -2  23  17      158.71      212.00     57.61 o
  -1  23  17        0.59       -6.85     46.90 o
   0  23  17        4.08       14.47     42.77 o
   1  23  17       80.28       73.84     54.37 o
   2  23  17       54.51      109.50     55.21 o
   3  23  17        0.20      -34.45     52.49 o
   4  23  17       21.65        2.46     56.77 o
  -4  24  17        1.99       10.57    115.29 o
  -3  24  17      146.23      187.57     90.69 o
  -2  24  17        0.79        2.32     17.12 o
  -1  24  17       13.08       55.37     58.32 o
   0  24  17        3.15        0.91     21.89 o
   1  24  17        6.95       62.91     56.33 o
   2  24  17       24.23       38.94     36.22 o
   3  24  17       69.28       88.34    105.83 o
   4  24  17       79.20      145.98    121.16 o
  -4  25  17        0.59       -0.49     45.30 o
  -3  25  17        8.66       43.25    108.43 o
  -2  25  17       10.62       10.31     36.49 o
  -1  25  17        0.02        6.17     82.25 o
   0  25  17        0.32       39.84     86.08 o
   1  25  17       27.61      -24.22     83.59 o
   2  25  17        2.33       24.47     66.85 o
   3  25  17        0.52       37.87     75.21 o
   4  25  17        0.02       15.25    102.36 o
  -4  26  17        0.15       59.69    178.03 o
  -3  26  17       21.01        8.93    109.37 o
  -2  26  17       37.65      102.89    108.90 o
  -1  26  17        2.58      -18.03     84.32 o
   0  26  17       23.98       33.71     80.90 o
   1  26  17       25.99       66.70     99.15 o
   2  26  17       23.22       44.37     78.34 o
   3  26  17        9.07       76.33    102.48 o
   4  26  17        0.28       -8.47    127.35 o
  -4  27  17        0.67      -20.66     64.75 o
  -3  27  17        7.94        1.27      6.68 o
  -2  27  17       21.02      139.99    113.00 o
  -1  27  17        2.81       39.19     95.62 o
   0  27  17        6.95       33.05     92.08 o
   1  27  17       99.75      195.75     93.00 o
   2  27  17       11.99       34.80     85.41 o
   3  27  17       39.92       64.39    138.17 o
  -4  28  17        1.73       -9.78     70.24 o
  -3  28  17        0.35        4.15     54.24 o
  -2  28  17        1.56      103.71    112.23 o
  -1  28  17       75.42      146.12    134.65 o
   0  28  17        4.40       45.09    110.15 o
   1  28  17      102.25      117.74    102.78 o
   2  28  17        2.45       51.69     93.48 o
   3  28  17        2.15       34.61    193.85 o
  -2  29  17        1.34        6.42     95.22 o
  -1  29  17       48.67       57.93    123.32 o
   0  29  17      100.46      143.42     89.98 o
   1  29  17        4.18      -16.30     87.80 o
  -1  30  17       33.72       -4.97     29.66 o
   0  30  17        3.06       25.26    170.23 o
   1  30  17       42.77       85.95    176.02 o
  -1  31  17       65.08      100.20    205.40 o
   0  31  17       28.95      -58.05    156.32 o
  -7   0  18       33.65      108.58    116.22 o
  -6   0  18       13.30       45.90    103.08 o
  -5   0  18       74.61       74.97     83.32 o
  -4   0  18      448.61      506.78     43.20 o
  -3   0  18        0.12      -20.90     32.44 o
  -2   0  18      435.84      411.91     37.36 o
   0   0  18      375.90      405.72     57.01 o
   1   0  18      509.15      418.21     34.70 o
   2   0  18       96.35      115.63     36.24 o
   3   0  18     2620.96     2611.92     67.57 o
   4   0  18      351.36      340.25     41.79 o
   5   0  18        0.00        5.23     20.69 o
   6   0  18        1.83       28.98    120.38 o
   7   0  18        3.91       -9.69     42.30 o
  -7   1  18       10.68        1.08     90.26 o
  -6   1  18       49.31       39.14     72.75 o
  -5   1  18       11.28       36.75     50.62 o
  -4   1  18       46.90       64.97     21.77 o
  -3   1  18      161.35      182.19     24.69 o
  -2   1  18       28.43      -17.44     28.51 o
  -1   1  18      374.19      457.12     39.04 o
   0   1  18       83.33       98.21     23.85 o
   1   1  18        9.79        0.84      9.21 o
   2   1  18     2834.49     2850.87     43.99 o
   3   1  18      183.36      200.64     21.93 o
   4   1  18      143.74      126.72     31.37 o
   5   1  18        0.53       -0.38      4.07 o
   6   1  18       55.48       65.46     62.43 o
   7   1  18        6.85       19.79    113.08 o
  -7   2  18       15.37       14.96     60.91 o
  -6   2  18       18.75       20.25     72.37 o
  -5   2  18        9.65        7.35     14.69 o
  -4   2  18      137.69      145.84     19.48 o
  -3   2  18      333.06      342.38     21.03 o
  -2   2  18      317.51      303.64     28.31 o
  -1   2  18      629.30      639.63     28.68 o
   0   2  18      234.14      238.40     22.29 o
   1   2  18        6.22       -4.11     15.41 o
   2   2  18       10.50       12.60      7.59 o
   3   2  18        0.01       -1.91     21.40 o
   4   2  18        3.53        7.45     18.91 o
   5   2  18        1.90       25.07     25.74 o
   6   2  18        1.04       32.67     57.12 o
   7   2  18        6.90       17.51     72.01 o
  -7   3  18        6.19      -26.56     70.11 o
  -6   3  18        8.32       45.28     71.43 o
  -5   3  18      445.49      487.15     42.15 o
  -4   3  18      200.40      148.24     31.98 o
  -3   3  18       64.54       67.38     23.11 o
  -2   3  18       16.30       35.57     25.53 o
  -1   3  18      420.72      429.59     21.85 o
   0   3  18      205.59      204.64     25.01 o
   1   3  18       51.13       54.02     19.90 o
   2   3  18        3.27        4.86     10.70 o
   3   3  18      358.12      364.49     19.02 o
   4   3  18       10.51        8.65     15.56 o
   5   3  18        0.00       52.17     42.08 o
   6   3  18        6.72        4.00    113.13 o
   7   3  18       17.98       82.34     94.13 o
  -8   4  18       27.74       72.73    197.15 o
  -7   4  18       14.23        8.98    136.17 o
  -6   4  18      103.45      114.29     70.47 o
  -5   4  18       22.93       43.17     41.40 o
  -4   4  18       80.22       78.71     38.25 o
  -3   4  18      177.80      161.93     22.17 o
  -2   4  18       22.92       25.10     22.15 o
  -1   4  18       53.97       65.85     18.81 o
   0   4  18       17.30       -2.13     24.37 o
   1   4  18      364.03      354.89     22.53 o
   2   4  18       46.74       27.63     15.62 o
   3   4  18       16.07       29.35     19.14 o
   4   4  18      484.28      457.47     36.50 o
   5   4  18        6.55       28.97     43.82 o
   6   4  18        5.85       26.39     53.59 o
   7   4  18        4.47       58.80    105.35 o
  -8   5  18       36.28      105.80    173.03 o
  -7   5  18       11.95       23.78     89.38 o
  -6   5  18        8.81       15.41     33.49 o
  -5   5  18      152.68      185.32     40.51 o
  -4   5  18       30.34       50.57     32.36 o
  -3   5  18      571.29      586.73     24.24 o
  -2   5  18       83.54       75.94     19.41 o
  -1   5  18      545.40      558.86     22.63 o
   0   5  18      590.25      629.34     25.01 o
   1   5  18        5.91        0.54     22.25 o
   2   5  18      414.61      464.61     21.52 o
   3   5  18      202.38      200.93     17.86 o
   4   5  18       32.59       18.77     30.96 o
   5   5  18       49.44       52.71     41.31 o
   6   5  18       50.28       64.47     68.26 o
   7   5  18       24.20       13.92     88.49 o
  -8   6  18        0.05       29.18    188.56 o
  -7   6  18       58.18       67.46     86.03 o
  -6   6  18       42.97       -3.98     50.28 o
  -5   6  18       22.95       -0.08     24.69 o
  -4   6  18      276.85      257.69     35.64 o
  -3   6  18      534.38      520.79     15.16 o
  -2   6  18      374.58      380.93     20.26 o
  -1   6  18        6.69        8.75      7.96 o
   0   6  18      428.94      388.13     23.99 o
   1   6  18     1169.18     1145.35     34.09 o
   2   6  18        0.08       -9.04     11.49 o
   3   6  18     1255.32     1222.99     34.67 o
   4   6  18       67.37       59.36     33.24 o
   5   6  18       10.47       -4.51     59.62 o
   6   6  18       36.29        2.74     21.75 o
   7   6  18       89.49      157.73    109.59 o
  -8   7  18        6.62       51.46    206.85 o
  -7   7  18        0.05      -21.32     69.76 o
  -6   7  18        4.29       -5.27     34.38 o
  -5   7  18       12.44        1.16     34.45 o
  -4   7  18      106.09      127.98     34.70 o
  -3   7  18       56.74       50.33     32.24 o
  -2   7  18       11.04       15.58     14.17 o
  -1   7  18      107.33       95.05     17.17 o
   0   7  18        0.00       12.89     25.43 o
   1   7  18      964.80      985.12     32.66 o
   2   7  18     3595.33     3633.53     47.83 o
   3   7  18      537.98      490.61     32.81 o
   4   7  18       94.81       89.73     30.10 o
   5   7  18      104.78      102.53     43.60 o
   6   7  18        0.03       62.63     85.63 o
   7   7  18       11.39       44.61    113.23 o
  -8   8  18        3.48       11.18    185.04 o
  -7   8  18       62.93       90.31    100.49 o
  -6   8  18       24.58        5.22     10.43 o
  -5   8  18        0.48       20.30     42.55 o
  -4   8  18        9.44        1.57     18.87 o
  -3   8  18      305.30      304.94     33.46 o
  -2   8  18       96.47       30.38     34.76 o
  -1   8  18        1.53        1.18      4.83 o
   0   8  18      316.37      336.10     24.76 o
   1   8  18       40.91       -1.60     23.43 o
   2   8  18      122.75      116.60     25.92 o
   3   8  18      344.93      294.60     35.64 o
   4   8  18        2.35      -14.55     35.91 o
   5   8  18       15.76       21.93     50.05 o
   6   8  18       88.07      119.37     64.33 o
   7   8  18       24.68       57.61    176.78 o
  -8   9  18        3.31      127.60    215.16 o
  -7   9  18        7.00        7.82     68.15 o
  -6   9  18        0.43       24.48     66.70 o
  -5   9  18       78.07       99.60     48.04 o
  -4   9  18      131.61       95.52     37.88 o
  -3   9  18       91.90       95.99     31.64 o
  -2   9  18      272.78      269.37     30.30 o
  -1   9  18      176.12      137.42     18.08 o
   0   9  18       24.37       14.02     23.85 o
   1   9  18     1135.20     1197.45     36.62 o
   2   9  18        8.30       11.95     13.14 o
   3   9  18       12.97       33.85     36.54 o
   4   9  18       41.58       25.58     50.24 o
   5   9  18       27.85       16.46     20.84 o
   6   9  18        1.91       -4.77     18.51 o
   7   9  18       44.96       49.60    123.92 o
  -7  10  18       13.09       47.89    110.21 o
  -6  10  18       13.86       57.00     78.16 o
  -5  10  18       26.82        3.48     19.81 o
  -4  10  18      180.53      178.99     42.11 o
  -3  10  18      543.15      522.49     42.20 o
  -2  10  18       29.03       22.76     32.16 o
  -1  10  18      855.26      859.89     25.03 o
   0  10  18      126.23       96.00     22.79 o
   1  10  18        0.61       -9.21      9.21 o
   2  10  18      170.01      168.34     28.11 o
   3  10  18       69.31       50.61     46.43 o
   4  10  18        7.35       20.00     40.59 o
   5  10  18       33.28       29.57     55.75 o
   6  10  18       28.86        9.70     62.20 o
   7  10  18        0.20       64.53    125.23 o
  -7  11  18        8.65      -10.18     90.13 o
  -6  11  18        2.08       22.67     44.66 o
  -5  11  18        8.62       29.34     65.66 o
  -4  11  18       69.81       89.39     40.79 o
  -3  11  18      166.90      129.58     30.82 o
  -2  11  18      154.17      112.97     30.34 o
  -1  11  18      230.94      234.40     20.95 o
   0  11  18      339.19      292.14     24.33 o
   1  11  18       86.74       93.23     23.02 o
   2  11  18      287.63      234.53     36.23 o
   3  11  18      107.30       78.46     39.91 o
   4  11  18       97.78       80.48     49.07 o
   5  11  18        5.85       47.31     70.66 o
   6  11  18        0.37       -9.24     82.09 o
   7  11  18        9.47      -43.17    118.72 o
  -7  12  18       90.98      195.88    144.56 o
  -6  12  18       52.77       47.93     78.43 o
  -5  12  18        4.04        8.22     51.12 o
  -4  12  18        1.53      -14.23     31.11 o
  -3  12  18      106.44       68.54     31.90 o
  -2  12  18      683.40      649.62     36.37 o
  -1  12  18      117.92      102.28     21.44 o
   0  12  18      184.76      163.00     25.40 o
   1  12  18      579.47      680.84     28.82 o
   2  12  18       44.77       42.49     33.96 o
   3  12  18      192.58      205.67     44.16 o
   4  12  18      161.27      188.37     47.15 o
   5  12  18        3.63       19.07     60.54 o
   6  12  18        0.20      -18.79     50.28 o
   7  12  18       20.73       49.26    182.59 o
  -7  13  18        3.04      103.22    179.81 o
  -6  13  18        0.92       25.60     80.46 o
  -5  13  18        1.10       11.39     37.54 o
  -4  13  18       11.97       15.27     48.54 o
  -3  13  18       15.81       14.52     14.40 o
  -2  13  18      124.29       91.97     31.52 o
  -1  13  18       72.85       93.00     23.37 o
   0  13  18      122.70      101.82     28.40 o
   1  13  18      109.07       77.40     27.00 o
   2  13  18      109.34      115.83     38.58 o
   3  13  18       52.56       38.22     42.76 o
   4  13  18       42.86       31.94     50.02 o
   5  13  18       29.99        4.80     15.70 o
   6  13  18        0.03       62.88     93.06 o
   7  13  18       22.97       44.82    209.17 o
  -7  14  18       25.08      170.58    198.75 o
  -6  14  18       22.93       15.47     71.05 o
  -5  14  18       79.99      137.15     58.85 o
  -4  14  18      108.83      134.64     47.10 o
  -3  14  18        0.29        0.68      7.71 o
  -2  14  18      132.76       93.89     30.86 o
  -1  14  18       39.00       29.18     24.17 o
   0  14  18      142.30      126.81     24.38 o
   1  14  18      511.62      445.62     33.63 o
   2  14  18       30.53       -8.47     15.39 o
   3  14  18       88.05      103.52     43.92 o
   4  14  18        0.05       19.80     53.91 o
   5  14  18        0.13       27.99     69.21 o
   6  14  18       10.01        2.34     45.06 o
  -6  15  18        3.40       46.83     94.76 o
  -5  15  18       83.16      148.00     61.77 o
  -4  15  18        2.17       46.24     52.72 o
  -3  15  18      390.89      370.09     39.34 o
  -2  15  18      231.95      208.63     36.19 o
  -1  15  18        2.08       16.28     25.57 o
   0  15  18       65.97      130.42     26.34 o
   1  15  18      320.23      301.65     33.49 o
   2  15  18       24.86        7.94     14.08 o
   3  15  18       17.70       -4.42     37.86 o
   4  15  18        0.74        9.62     52.96 o
   5  15  18        0.00      -17.35     71.52 o
   6  15  18        0.19       36.89    122.26 o
  -6  16  18       10.55       20.13    127.69 o
  -5  16  18        9.89       49.52     66.40 o
  -4  16  18       22.71       81.52     57.97 o
  -3  16  18       50.79       59.81     39.07 o
  -2  16  18       33.45       35.37     37.89 o
  -1  16  18       53.50       58.61     26.28 o
   0  16  18        0.79       37.66     33.49 o
   1  16  18      328.22      331.38     33.34 o
   2  16  18       64.33       71.12     39.50 o
   3  16  18       84.79       68.44     46.68 o
   4  16  18        0.04      -15.95     65.58 o
   5  16  18        4.79       48.48     87.15 o
   6  16  18        0.01      -14.60    108.33 o
  -6  17  18        1.89       22.32    142.61 o
  -5  17  18       65.53      131.18     88.11 o
  -4  17  18      124.69      177.90     62.68 o
  -3  17  18      130.10      165.09     41.21 o
  -2  17  18      291.73      296.67     39.80 o
  -1  17  18      132.53      121.62     36.18 o
   0  17  18       14.83       32.91     34.31 o
   1  17  18        9.20       15.44     21.71 o
   2  17  18      222.71      203.16     39.79 o
   3  17  18        0.77       -3.89     39.29 o
   4  17  18       11.51       -9.65     19.07 o
   5  17  18       14.21        5.58     43.31 o
   6  17  18       22.27       74.37    188.88 o
  -6  18  18        0.40      -12.61   9801.80 o
  -5  18  18      145.72      268.43    116.79 o
  -4  18  18       82.16       63.42     58.75 o
  -3  18  18        2.54        3.13     14.97 o
  -2  18  18       50.68       48.70     48.71 o
  -1  18  18       13.09       16.12     41.53 o
   0  18  18       81.28       87.64     34.52 o
   1  18  18      247.81      221.88     39.88 o
   2  18  18       63.63       57.62     38.31 o
   3  18  18        0.10       -6.81     26.89 o
   4  18  18       32.69       97.20     72.43 o
   5  18  18        1.35       29.78     94.76 o
  -6  19  18       23.23       73.44    158.04 o
  -5  19  18       19.22       73.58    143.49 o
  -4  19  18        0.02       28.21     81.51 o
  -3  19  18        0.17       -5.01     34.17 o
  -2  19  18        5.86       -6.39     24.73 o
  -1  19  18      341.09      316.20     50.55 o
   0  19  18        0.27        0.92     25.59 o
   1  19  18       43.31       59.80     43.48 o
   2  19  18       23.54       11.70     25.67 o
   3  19  18       54.58       44.30     56.21 o
   4  19  18      141.28      164.96     74.00 o
   5  19  18       48.95       95.92    109.41 o
  -6  20  18       24.90       43.06    192.23 o
  -5  20  18       37.04       28.40    140.87 o
  -4  20  18       15.28       24.90     60.71 o
  -3  20  18        2.78      -16.55     44.44 o
  -2  20  18       10.00       19.03     44.47 o
  -1  20  18       97.08       87.76     47.89 o
   0  20  18        4.92        4.06     28.41 o
   1  20  18       29.08       23.09     39.87 o
   2  20  18        5.66        5.28     22.49 o
   3  20  18        0.68        7.95     64.48 o
   4  20  18        5.04       56.23     90.18 o
   5  20  18        5.28       90.59    122.44 o
  -5  21  18        3.26      -25.86    599.09 o
  -4  21  18        4.19        2.04     21.43 o
  -3  21  18       26.25       13.69     43.27 o
  -2  21  18        0.29       41.03     50.01 o
  -1  21  18       10.53        4.47     38.88 o
   0  21  18        0.37       -1.83     31.25 o
   1  21  18        1.19      -16.25     20.68 o
   2  21  18       69.22      139.54     53.63 o
   3  21  18       48.46       75.68     75.81 o
   4  21  18        1.07       18.90     74.94 o
   5  21  18        0.00        6.47    183.02 o
  -5  22  18        0.09       26.29    175.52 o
  -4  22  18        3.86       10.30     31.11 o
  -3  22  18        0.00       -0.66     94.25 o
  -2  22  18        0.99       29.74     62.58 o
  -1  22  18        0.28        7.93     50.59 o
   0  22  18       27.24       25.17     42.24 o
   1  22  18       95.20      156.77     52.11 o
   2  22  18      157.61      160.12     58.26 o
   3  22  18       66.41      109.57     76.49 o
   4  22  18        0.69       -1.75     13.40 o
  -5  23  18       60.11       94.49    157.29 o
  -4  23  18      138.34      148.37    106.20 o
  -3  23  18      221.88      210.86     84.21 o
  -2  23  18        3.63       42.53     63.18 o
  -1  23  18        0.48       10.27     57.77 o
   0  23  18        0.53       -4.01     62.77 o
   1  23  18        0.90       29.13     47.79 o
   2  23  18      160.23      173.41     59.82 o
   3  23  18        6.58       27.50     62.28 o
   4  23  18        6.30       -2.73     21.80 o
  -4  24  18        0.91       33.35    133.19 o
  -3  24  18       69.01       90.61     95.28 o
  -2  24  18       23.05       23.02     30.58 o
  -1  24  18        9.85       -5.53     38.32 o
   0  24  18       10.64       21.06     90.40 o
   1  24  18        0.47      -46.60     61.51 o
   2  24  18       13.37       18.97     29.28 o
   3  24  18       32.23       33.58     55.61 o
   4  24  18       11.77       54.37    128.64 o
  -4  25  18       38.51        0.82     69.85 o
  -3  25  18       97.25      186.05    105.08 o
  -2  25  18        8.87       27.95    105.89 o
  -1  25  18       38.57       45.55     69.21 o
   0  25  18        0.06       50.44     71.91 o
   1  25  18        0.20       87.70     78.53 o
   2  25  18       42.49      104.46     66.98 o
   3  25  18        7.45        3.00     96.02 o
   4  25  18       46.53      -43.11    104.74 o
  -4  26  18        0.22       63.96    199.74 o
  -3  26  18       29.18      104.40    104.02 o
  -2  26  18       56.66      111.06    100.88 o
  -1  26  18        9.62        8.37    103.41 o
   0  26  18        3.58        0.31      9.45 o
   1  26  18       10.21       47.25     85.66 o
   2  26  18       40.77      120.86     83.58 o
   3  26  18       85.70      126.72     99.73 o
   4  26  18        0.01       31.37    112.70 o
  -4  27  18        3.37       15.88   2255.31 o
  -3  27  18       23.39      137.79    177.93 o
  -2  27  18        8.07      131.62    111.78 o
  -1  27  18        5.80       25.99     86.83 o
   0  27  18        0.58       54.94     78.26 o
   1  27  18       82.88      151.49     85.57 o
   2  27  18       79.98      139.72     85.73 o
   3  27  18      104.32      230.61    142.82 o
  -3  28  18        4.15       28.46    219.36 o
  -2  28  18       34.06      107.83    119.09 o
  -1  28  18       18.72       41.59    114.23 o
   0  28  18       31.21       81.42     84.89 o
   1  28  18       37.77       94.60     95.06 o
   2  28  18        1.82       27.97     76.66 o
  -1  29  18       45.09      245.44    209.65 o
   0  29  18        3.45       72.57    101.79 o
   1  29  18       21.11       62.45    181.69 o
  -1  30  18       20.61        1.01    131.35 o
   0  30  18       28.06       59.38    182.70 o
   1  30  18       17.18      -19.36    148.42 o
  -1  31  18        2.43       77.62    208.31 o
  -7   1  19        7.02      -11.49     88.42 o
  -6   1  19      263.29      260.52     61.97 o
  -5   1  19        3.92        0.94     19.06 o
  -4   1  19      356.89      386.34     22.90 o
  -3   1  19        4.47       11.87     26.49 o
  -2   1  19       31.48       51.58     33.28 o
  -1   1  19      101.86       82.08     28.65 o
   0   1  19       16.37       36.09     28.46 o
   1   1  19        7.50       18.03     23.13 o
   2   1  19      409.37      367.80     27.84 o
   3   1  19     1090.60     1148.19     29.30 o
   4   1  19       39.79       34.74     36.62 o
   5   1  19        5.11       22.39     46.42 o
   6   1  19        6.23       46.28     57.95 o
   7   1  19        0.53        0.74     23.66 o
  -7   2  19       12.52       29.27    100.76 o
  -6   2  19        3.22       35.33     63.30 o
  -5   2  19       64.16       91.84     58.20 o
  -4   2  19      342.85      374.66     31.61 o
  -3   2  19        6.97        4.22     28.18 o
  -2   2  19       43.21       52.24     35.11 o
  -1   2  19      406.24      370.59     33.87 o
   0   2  19       75.70       53.70     21.77 o
   1   2  19      259.94      279.54     21.83 o
   2   2  19      408.58      416.03     23.05 o
   3   2  19       43.27        6.00     12.53 o
   4   2  19       12.75        7.00     25.01 o
   5   2  19        8.28       23.62     50.21 o
   6   2  19        0.05       30.38     69.65 o
   7   2  19        7.78       71.12    107.55 o
  -8   3  19       36.02       -6.78     38.45 o
  -7   3  19        2.90      -63.81    197.43 o
  -6   3  19      115.14      211.80     66.60 o
  -5   3  19      158.55      195.24     40.61 o
  -4   3  19      858.68      841.97     46.75 o
  -3   3  19       59.64       90.29     28.92 o
  -2   3  19     1467.40     1451.44     29.87 o
  -1   3  19     1049.82     1007.14     32.81 o
   0   3  19      227.37      208.93     22.77 o
   1   3  19      631.15      602.95     24.64 o
   2   3  19       11.36       -2.28     11.24 o
   3   3  19      724.61      678.26     22.32 o
   4   3  19        7.36        7.14     36.01 o
   5   3  19       27.94       58.63     44.67 o
   6   3  19       12.14       66.97     67.18 o
   7   3  19        7.72       25.28    103.80 o
  -8   4  19       14.68      109.09    192.54 o
  -7   4  19       76.95      -39.22     62.22 o
  -6   4  19       18.56       46.58     70.42 o
  -5   4  19      224.75      225.08     43.93 o
  -4   4  19      346.62      328.40     31.01 o
  -3   4  19      511.82      480.87     32.63 o
  -2   4  19      139.01      151.94     18.76 o
  -1   4  19        2.65       -1.98     17.62 o
   0   4  19        8.15        9.04     18.51 o
   1   4  19       15.44       -4.79      7.31 o
   2   4  19      109.79       66.30     20.30 o
   3   4  19      176.79      184.74     20.03 o
   4   4  19        7.31        8.84     34.37 o
   5   4  19       29.13       49.99     41.71 o
   6   4  19       12.14       69.98     72.50 o
   7   4  19       13.28       59.08    101.21 o
  -8   5  19        8.74       39.83    202.81 o
  -7   5  19       45.16       52.93    104.36 o
  -6   5  19        6.00       10.04     64.38 o
  -5   5  19      330.34      296.28     44.71 o
  -4   5  19      562.14      536.27     35.78 o
  -3   5  19      953.35      957.83     37.81 o
  -2   5  19       21.26       19.04     17.53 o
  -1   5  19      164.89      155.69     22.04 o
   0   5  19       92.37       60.99     23.88 o
   1   5  19      288.54      270.76     28.17 o
   2   5  19       61.29       34.88     19.70 o
   3   5  19        0.11       -2.93      6.69 o
   4   5  19      150.79      143.67     31.03 o
   5   5  19       16.53       30.23     46.95 o
   6   5  19       11.44       26.00     48.32 o
   7   5  19       84.64      205.25    123.19 o
  -8   6  19       25.31      -20.74    183.18 o
  -7   6  19       89.27       58.25     99.28 o
  -6   6  19       54.98      -43.60     65.27 o
  -5   6  19        3.99       19.20     43.49 o
  -4   6  19      125.86      169.21     34.86 o
  -3   6  19      400.04      415.16     33.26 o
  -2   6  19     1880.21     1863.39     33.51 o
  -1   6  19     1314.90     1362.99     29.40 o
   0   6  19      897.88      885.87     27.64 o
   1   6  19      669.88      684.90     31.22 o
   2   6  19      515.67      557.96     29.11 o
   3   6  19      903.01      929.09     25.12 o
   4   6  19       95.62       96.63     34.92 o
   5   6  19       75.66      126.45     49.77 o
   6   6  19        0.99       38.45     72.58 o
   7   6  19        0.68      122.34    183.31 o
  -8   7  19       18.10      104.59    210.85 o
  -7   7  19        5.83       -0.68     22.07 o
  -6   7  19        0.22       -9.75     38.94 o
  -5   7  19       74.75       89.38     47.70 o
  -4   7  19      191.15      237.91     39.07 o
  -3   7  19      206.23      169.82     32.15 o
  -2   7  19      554.28      504.97     31.41 o
  -1   7  19       11.95        5.15      8.50 o
   0   7  19      739.46      795.48     27.69 o
   1   7  19      400.03      404.95     29.05 o
   2   7  19       53.14       47.42     23.58 o
   3   7  19       99.09       68.52     33.11 o
   4   7  19      158.45      156.83     32.58 o
   5   7  19        7.64       10.05     32.62 o
   6   7  19        4.74       61.60     68.31 o
   7   7  19       15.76       54.77    179.63 o
  -7   8  19        0.96       28.94    108.56 o
  -6   8  19       51.58       91.46     81.68 o
  -5   8  19       67.36       98.74     48.67 o
  -4   8  19      185.23      159.63     39.10 o
  -3   8  19      349.69      347.97     37.00 o
  -2   8  19      145.94      127.64     26.29 o
  -1   8  19      873.58      855.98     22.13 o
   0   8  19      578.24      573.46     25.49 o
   1   8  19     1193.60     1208.55     36.20 o
   2   8  19      100.65       99.72     28.09 o
   3   8  19      115.58      103.34     39.91 o
   4   8  19        8.02       11.27     15.13 o
   5   8  19        0.69        1.75     39.57 o
   6   8  19       13.71       62.47     73.51 o
   7   8  19        6.85      -27.50    307.93 o
  -7   9  19       64.02      124.15     99.18 o
  -6   9  19       49.05       57.00     64.12 o
  -5   9  19        1.99      -23.43     35.27 o
  -4   9  19        5.61        7.85     23.48 o
  -3   9  19      315.09      332.95     37.83 o
  -2   9  19      615.96      624.33     32.00 o
  -1   9  19      622.28      633.13     20.83 o
   0   9  19     1543.02     1542.23     34.66 o
   1   9  19      790.37      695.67     30.23 o
   2   9  19       11.30       -2.00     11.43 o
   3   9  19      144.92      101.71     37.91 o
   4   9  19       17.89        4.86     38.36 o
   5   9  19        2.30      -10.37     35.21 o
   6   9  19       80.46       72.37     79.39 o
   7   9  19       14.53       30.57    175.12 o
  -7  10  19        6.91       39.06    116.74 o
  -6  10  19        8.72       40.49     70.90 o
  -5  10  19        6.66       31.16     51.52 o
  -4  10  19        1.68        8.48     43.96 o
  -3  10  19       76.92       62.71     34.76 o
  -2  10  19      272.68      252.43     29.38 o
  -1  10  19       45.60       30.60     19.00 o
   0  10  19       23.44       22.64     20.26 o
   1  10  19        0.00       -5.97     13.97 o
   2  10  19       45.64       51.55     26.19 o
   3  10  19        2.25       10.37     19.38 o
   4  10  19       41.28        5.82     17.47 o
   5  10  19       29.18        4.65     17.41 o
   6  10  19        5.57       42.33     77.32 o
   7  10  19        8.99       76.02    180.48 o
  -7  11  19       12.85       24.71    112.68 o
  -6  11  19        3.83        0.28     12.01 o
  -5  11  19        3.25        1.36     26.23 o
  -4  11  19       19.14      -11.80     33.66 o
  -3  11  19       65.73       52.42     34.47 o
  -2  11  19      401.90      453.09     34.09 o
  -1  11  19       33.57       47.77     21.49 o
   0  11  19       87.60       80.11     23.59 o
   1  11  19       31.58       11.12      9.34 o
   2  11  19      122.67       96.89     37.74 o
   3  11  19      198.72      190.98     37.95 o
   4  11  19      134.86      148.51     49.57 o
   5  11  19        0.01      -26.18     33.96 o
   6  11  19       71.91       89.64    112.87 o
   7  11  19        5.37       43.99    189.70 o
  -7  12  19        4.81       73.48    168.56 o
  -6  12  19       21.65       83.10     88.44 o
  -5  12  19        8.32       22.90     57.26 o
  -4  12  19      141.27      120.24     46.91 o
  -3  12  19      643.61      641.80     35.36 o
  -2  12  19       16.90       -1.88     33.68 o
  -1  12  19        9.33       27.77     25.53 o
   0  12  19      784.30      787.42     31.12 o
   1  12  19       21.08       29.23     17.02 o
   2  12  19      401.69      370.13     38.10 o
   3  12  19       49.04       52.76     44.69 o
   4  12  19       27.35       48.88     46.48 o
   5  12  19        6.30       27.32     87.42 o
   6  12  19        4.41      -13.40    124.87 o
   7  12  19        5.02       80.84    190.72 o
  -7  13  19        6.58       67.55    154.55 o
  -6  13  19        0.09       46.58     96.56 o
  -5  13  19        0.68       40.98     61.33 o
  -4  13  19       70.80       77.73     46.94 o
  -3  13  19        2.18       16.54     32.75 o
  -2  13  19      797.82      705.15     37.63 o
  -1  13  19        8.55       11.36     22.03 o
   0  13  19       14.73        0.65     13.50 o
   1  13  19       80.19       72.97     26.23 o
   2  13  19       51.70       22.83     38.16 o
   3  13  19      170.67      188.27     46.57 o
   4  13  19       15.32       25.13     52.55 o
   5  13  19       89.76       63.70     94.66 o
   6  13  19       28.00       46.90    116.84 o
  -7  14  19        1.24       92.83    194.49 o
  -6  14  19      110.22      146.32     94.43 o
  -5  14  19       11.41       60.75     62.90 o
  -4  14  19        0.13       -5.59     45.73 o
  -3  14  19      256.19      251.21     37.34 o
  -2  14  19        2.34       16.74     36.59 o
  -1  14  19      195.85      193.24     24.87 o
   0  14  19        0.05      -10.01     20.39 o
   1  14  19       12.41       16.63     29.55 o
   2  14  19      321.59      374.12     41.65 o
   3  14  19       26.71       44.99     44.31 o
   4  14  19       99.40      114.36     57.59 o
   5  14  19        0.53       12.66     60.98 o
   6  14  19        4.54        4.34     19.83 o
  -6  15  19        0.21       12.53     95.62 o
  -5  15  19      122.93      171.33     65.88 o
  -4  15  19        6.03       50.86     55.83 o
  -3  15  19       91.13      102.01     39.96 o
  -2  15  19      159.45      150.50     35.16 o
  -1  15  19       48.80       61.06     28.83 o
   0  15  19      131.22       86.81     26.61 o
   1  15  19        1.83      -14.50     33.33 o
   2  15  19        5.31       -1.30     46.13 o
   3  15  19       69.21      134.33     56.35 o
   4  15  19       32.38       64.54     55.77 o
   5  15  19        0.11      109.01     94.00 o
   6  15  19        0.90      -28.16    123.74 o
  -6  16  19       54.42       76.61    102.65 o
  -5  16  19        0.01       37.06     72.53 o
  -4  16  19        6.94       17.70     59.99 o
  -3  16  19       69.54       61.79     39.81 o
  -2  16  19       76.86       53.80     43.00 o
  -1  16  19      102.36      106.71     36.73 o
   0  16  19      169.03      147.17     29.79 o
   1  16  19      106.73       86.46     37.43 o
   2  16  19        5.97       -2.98     14.80 o
   3  16  19       68.84      104.02     51.96 o
   4  16  19       69.32       52.21     66.13 o
   5  16  19       64.74       98.91     98.97 o
   6  16  19       48.06       65.66    163.41 o
  -6  17  19        0.11       23.43    146.86 o
  -5  17  19       24.89       96.54     96.66 o
  -4  17  19       50.38       77.60     58.62 o
  -3  17  19       17.72       18.26     17.35 o
  -2  17  19       49.03       69.99     39.32 o
  -1  17  19       37.12       36.49     44.72 o
   0  17  19       14.74       40.23     35.22 o
   1  17  19        2.54        7.59     21.89 o
   2  17  19       16.77        0.13     22.77 o
   3  17  19       15.59       23.04     53.83 o
   4  17  19       80.15      104.74     70.53 o
   5  17  19        0.15       35.50    100.25 o
  -6  18  19        5.34      108.64    176.91 o
  -5  18  19       49.38       43.49    123.38 o
  -4  18  19        0.35       14.61     60.93 o
  -3  18  19       25.67       27.97     37.90 o
  -2  18  19       14.81       66.47     43.59 o
  -1  18  19        4.07       -0.71     16.22 o
   0  18  19        0.02       -4.93     36.52 o
   1  18  19       44.19       29.83     41.48 o
   2  18  19        2.23       -1.44      4.68 o
   3  18  19       77.85       94.89     58.64 o
   4  18  19      126.67      210.66     74.71 o
   5  18  19        0.61       20.96     79.75 o
  -6  19  19       10.71       41.19    162.12 o
  -5  19  19       10.77      -25.37     83.52 o
  -4  19  19        6.51       23.12     83.88 o
  -3  19  19      119.21      162.98     57.30 o
  -2  19  19        5.16        7.09     48.86 o
  -1  19  19      191.49      192.55     52.52 o
   0  19  19        1.94      -21.93     24.53 o
   1  19  19        0.05       16.64     45.05 o
   2  19  19        0.43       -9.29     37.73 o
   3  19  19       79.43      148.70     56.98 o
   4  19  19       29.49       12.25     34.11 o
   5  19  19        7.24       43.53    104.70 o
  -6  20  19        0.74       25.09    200.32 o
  -5  20  19        0.05       70.88    135.34 o
  -4  20  19       78.36       68.39     85.93 o
  -3  20  19       37.59       40.75     83.73 o
  -2  20  19       17.08       16.32     19.81 o
  -1  20  19        0.33      -10.95     49.83 o
   0  20  19       97.71      132.55     49.17 o
   1  20  19        0.86       27.22     53.52 o
   2  20  19       61.70       85.89     52.16 o
   3  20  19       20.21       86.98     73.43 o
   4  20  19       14.25       24.41     57.31 o
   5  20  19        0.01        6.66    159.94 o
  -5  21  19        0.04       13.81    167.94 o
  -4  21  19       27.46       37.21     93.89 o
  -3  21  19       23.43       88.84     72.48 o
  -2  21  19        6.02       12.30     20.92 o
  -1  21  19       15.44       41.79     59.99 o
   0  21  19        1.99       21.53     51.91 o
   1  21  19        5.87        5.45      8.24 o
   2  21  19       41.45       37.73     56.21 o
   3  21  19      282.07      381.41     74.04 o
   4  21  19       46.69       43.74     85.95 o
   5  21  19        4.33       24.44    159.82 o
  -5  22  19      100.17      178.09    166.79 o
  -4  22  19       84.26      164.85    104.65 o
  -3  22  19       33.75      134.84     95.04 o
  -2  22  19      129.26      168.72     60.18 o
  -1  22  19       33.90       63.10     61.45 o
   0  22  19        9.63        4.62     42.11 o
   1  22  19        7.03       22.55     58.41 o
   2  22  19       20.45       14.28     63.62 o
   3  22  19       50.61       73.35     81.27 o
   4  22  19       16.63        0.44     32.17 o
  -5  23  19       51.85       47.97    173.94 o
  -4  23  19      108.05      198.35    111.18 o
  -3  23  19        8.29       -2.36     23.41 o
[truncated: 192,672 more chars]
